# Supplementary material for: Quantitative optical nanoscopy of mitochondrial-derived vesicles in neurons classifies pre-peroxisomal and clearing organelles
Source: Nat Commun. 2026 Jan 8;17:419. doi: 10.1038/s41467-025-68160-y (PMC12796351; doi:10.1038/s41467-025-68160-y)
Supplement: Supplementary file 11 — Source data [file 41467_2025_68160_MOESM11_ESM.xlsx]

## Sheet: Figure 1b
#3 Confocal			#3 STED			#1 Confocal			#1 STED			#2 Confocal			#2 STED			#4 Confocal			#4 STED
x	y		x	y		x	y		x	y		x	y		x	y		x	y		x	y
0.00951	0.106		0.00951	0.04117		0.00789	0		0.00789	0.00143		0	0.07382		0	0.06891		0.00965	0.36824		0.00965	0.01551
0.02852	0.08005		0.02852	0.02911		0.02368	0.01238		0.02368	0.00154		0.03009	0.05311		0.03009	0.0922		0.02894	0.68619		0.02894	0.018
0.04754	0.09134		0.04754	0.02321		0.03946	0.01018		0.03946	0.000352792		0.06018	0.06643		0.06018	0.09365		0.04824	0.70108		0.04824	0.047
0.06655	0.11304		0.06655	0.02278		0.05524	0.04692		0.05524	0		0.09027	0.05705		0.09027	0.08353		0.06754	0.55255		0.06754	0.14468
0.08557	0.12146		0.08557	0.02639		0.07103	0.07111		0.07103	0.000513907		0.12037	0.04908		0.12037	0.07045		0.08683	0.61649		0.08683	0.32485
0.10458	0.14514		0.10458	0.0323		0.08681	0.07739		0.08681	0.000908487		0.15046	0.0687		0.15046	0.06563		0.10613	0.79992		0.10613	0.59125
0.12359	0.12463		0.12359	0.0374		0.1026	0.12515		0.1026	0.00184		0.18055	0.08757		0.18055	0.08354		0.12543	0.95796		0.12543	0.88729
0.14261	0.13196		0.14261	0.04112		0.11838	0.16321		0.11838	0.00369		0.21064	0.10045		0.21064	0.1064		0.14473	1		0.14473	1
0.16162	0.15752		0.16162	0.04578		0.13416	0.18603		0.13416	0.00518		0.24073	0.10098		0.24073	0.09609		0.16402	0.88601		0.16402	0.86317
0.18064	0.13909		0.18064	0.05148		0.14995	0.17379		0.14995	0.00887		0.27082	0.07978		0.27082	0.07945		0.18332	0.75863		0.18332	0.53549
0.19965	0.16029		0.19965	0.05778		0.16573	0.17094		0.16573	0.01468		0.30092	0.10851		0.30092	0.08671		0.20261	0.7047		0.20261	0.23948
0.21867	0.15524		0.21867	0.06339		0.18152	0.1889		0.18152	0.02616		0.33101	0.09675		0.33101	0.0927		0.22191	0.40428		0.22191	0.08167
0.23768	0.16901		0.23768	0.0667		0.1973	0.29516		0.1973	0.05168		0.3611	0.10663		0.3611	0.08274		0.24121	0		0.24121	0
0.2567	0.19269		0.2567	0.07047		0.21308	0.37763		0.21308	0.09169		0.39119	0.1688		0.39119	0.08802
0.27571	0.23915		0.27571	0.07564		0.22887	0.40599		0.22887	0.17736		0.42128	0.20809		0.42128	0.10156
0.29473	0.25362		0.29473	0.08602		0.24465	0.40355		0.24465	0.27748		0.45137	0.242		0.45137	0.10448
0.31374	0.2556		0.31374	0.11002		0.26044	0.39474		0.26044	0.43698		0.48147	0.34982		0.48147	0.10366
0.33275	0.33505		0.33275	0.15068		0.27622	0.47215		0.27622	0.57243		0.51156	0.48353		0.51156	0.13972
0.35177	0.3612		0.35177	0.20398		0.292	0.55975		0.292	0.69532		0.54165	0.5958		0.54165	0.26083
0.37078	0.35308		0.37078	0.29752		0.30779	0.64126		0.30779	0.74171		0.57174	0.68949		0.57174	0.4614
0.3898	0.47811		0.3898	0.40136		0.32357	0.72348		0.32357	0.70855		0.60183	0.79866		0.60183	0.62681
0.40881	0.53854		0.40881	0.52559		0.33936	0.74675		0.33936	0.63386		0.63192	0.83865		0.63192	0.68642
0.42783	0.574		0.42783	0.67557		0.35514	0.72925		0.35514	0.51484		0.66201	0.91162		0.66201	0.61611
0.44684	0.57123		0.44684	0.7874		0.37092	0.70785		0.37092	0.44069		0.69211	0.95941		0.69211	0.44213
0.46586	0.56449		0.46586	0.8593		0.38671	0.79701		0.38671	0.36802		0.7222	0.99842		0.7222	0.37968
0.48487	0.60214		0.48487	0.86487		0.40249	0.95509		0.40249	0.3567		0.75229	1		0.75229	0.57017
0.50388	0.72102		0.50388	0.80954		0.41828	0.91317		0.41828	0.36231		0.78238	0.9762		0.78238	0.87897
0.5229	0.75926		0.5229	0.72086		0.43406	0.94167		0.43406	0.42282		0.81247	0.84309		0.81247	1
0.54191	0.7765		0.54191	0.6448		0.44984	1		0.44984	0.47752		0.84256	0.73378		0.84256	0.75188
0.56093	0.91767		0.56093	0.58104		0.46563	0.94225		0.46563	0.58086		0.87266	0.59164		0.87266	0.37964
0.57994	1		0.57994	0.54151		0.48141	0.95737		0.48141	0.65654		0.90275	0.48845		0.90275	0.16822
0.59896	0.93858		0.59896	0.55806		0.4972	0.8577		0.4972	0.77173		0.93284	0.34346		0.93284	0.11151
0.61797	0.95086		0.61797	0.61227		0.51298	0.77292		0.51298	0.84551		0.96293	0.24798		0.96293	0.09581
0.63699	0.84268		0.63699	0.70514		0.52876	0.78865		0.52876	0.9345		0.99302	0.14314		0.99302	0.07434
0.656	0.83119		0.656	0.81518		0.54455	0.75062		0.54455	0.99711		1.02311	0.0918		1.02311	0.05752
0.67502	0.90529		0.67502	0.92927		0.56033	0.65922		0.56033	1		1.05321	0.08347		1.05321	0.05044
0.69403	0.8617		0.69403	1		0.57612	0.62383		0.57612	0.98694		1.0833	0.05652		1.0833	0.05561
0.71304	0.75867		0.71304	0.97997		0.5919	0.60525		0.5919	0.87774		1.11339	0.04265		1.11339	0.0526
0.73206	0.71389		0.73206	0.85593		0.60769	0.63273		0.60769	0.76297		1.14348	0.02331		1.14348	0.02624
0.75107	0.67248		0.75107	0.66048		0.62347	0.66738		0.62347	0.61132		1.17357	0.00492		1.17357	0.00846
0.77009	0.64652		0.77009	0.44669		0.63925	0.63855		0.63925	0.47447		1.20366	0.02197		1.20366	0.01128
0.7891	0.638		0.7891	0.27921		0.65504	0.55683		0.65504	0.34003		1.23375	0.02665		1.23375	0.01684
0.80812	0.49832		0.80812	0.17305		0.67082	0.4999		0.67082	0.23281		1.26385	0.01332		1.26385	0.0223
0.82713	0.46107		0.82713	0.11326		0.68661	0.44033		0.68661	0.14461		1.29394	0.00859		1.29394	0.03642
0.84615	0.49594		0.84615	0.08759		0.70239	0.38775		0.70239	0.08907		1.32403	0.01256		1.32403	0.031
0.86516	0.44749		0.86516	0.07899		0.71817	0.33821		0.71817	0.05498		1.35412	0.01745		1.35412	0.00775
0.88418	0.42263		0.88418	0.08379		0.73396	0.27641		0.73396	0.03776		1.38421	0.01364		1.38421	0
0.90319	0.39449		0.90319	0.10039		0.74974	0.3036		0.74974	0.03271		1.4143	0.02618		1.4143	0.00764
0.9222	0.37408		0.9222	0.13819		0.76553	0.32511		0.76553	0.03335		1.4444	0.01153		1.4444	0.02954
0.94122	0.42124		0.94122	0.2106		0.78131	0.32895		0.78131	0.04093		1.47449	0		1.47449	0.0485
0.96023	0.43016		0.96023	0.31968		0.79709	0.27237		0.79709	0.05139
0.97925	0.41381		0.97925	0.46775		0.81288	0.26289		0.81288	0.07222
0.99826	0.43729		0.99826	0.55132		0.82866	0.40699		0.82866	0.09514
1.01728	0.35704		1.01728	0.54304		0.84445	0.38968		0.84445	0.1325
1.03629	0.31722		1.03629	0.40974		0.86023	0.28594		0.86023	0.17107
1.05531	0.27957		1.05531	0.24763
1.07432	0.2768		1.07432	0.12874
1.09334	0.2556		1.09334	0.06689
1.11235	0.23519		1.11235	0.03935
1.13136	0.15861		1.13136	0.02846
1.15038	0.12185		1.15038	0.02436
1.16939	0.11016		1.16939	0.0218
1.18841	0.10442		1.18841	0.018
1.20742	0.07093		1.20742	0.01338
1.22644	0.03844		1.22644	0.00758
1.24545	0.0212		1.24545	0.00273
1.26447	0.01367		1.26447	0.000456057
1.28348	0.01189		1.28348	0
1.30249	0.01248		1.30249	0.000565629
1.32151	0.00793		1.32151	0.00154
1.34052	0.00178		1.34052	0.00285
1.35954	0.00178		1.35954	0.00186
1.37855	0		1.37855	0.000566081

## Sheet: Figure 1c, d, f
1c		1d		1f	Column1	Column2	Column3	Column4	Column5
Area		aspect ratio		density
0.073		0.45475		all neurites_Sticks	all neurites_Vesicles	Axons_Sticks	Axons_Vesicles	Dendrites_Sticks	Dendrites_Vesicles
0.08		0.72922		1.27523	0.63761	0.85729	0.42865	2.48827	1.24414
0.031		0.55094		0.85102	2.29121	0.9914	2.37936	0.30803	1.84817
0.011		0.87597		0.59898	3.3543	0.87638	3.50553	0.41943	5.03312
0.011		0.80769		2.65452	0.5309	4.55332	0
0.016		0.85806
0.072		0.29338
0.007		0.41892
0.031		0.71674
0.02		0.90419
0.047		0.48295
0.059		0.78571
0.008		0.65079
0.018		0.63684
0.013		0.76027
0.028		0.9
0.014		0.80795
0.011		0.79259
0.007		0.72727
0.035		0.51525
0.072		0.27875
0.019		0.72432
0.015		0.8
0.05		0.8231
0.007		0.58537
0.026		0.75355
0.022		0.84066
0.003		1
0.014		0.97037
0.025		0.7561
0.012		0.78417
0.006		0.53782
0.029		0.55642
0.035		0.91403
0.004		0.65882
0.016		0.71765
0.042		0.37203
0.064		0.75684
0.075		0.78063
0.079		0.58454
0.038		0.44954
0.074		0.8865
0.06		0.86195
0.049		0.94531
0.063		0.49875
0.022		0.60185
0.076		0.14925
0.03		0.31884
0.063		0.44575
0.077		0.58722
0.013		0.78082
0.043		0.33088
0.027		0.42254
0.025		0.4902
0.059		0.22957
0.03		0.27346
0.048		0.19326
0.021		0.77717
0.048		0.41361
0.01		0.74046
0.016		0.65517
0.063		0.36383
0.016		0.68824
0.038		0.776
0.063		0.30604
0.036		0.76735
0.01		0.83065
0.006		0.80808
0.023		0.66667
0.019		0.51869
0.051		0.42239
0.003		1
0.016		0.88235
0.065		0.56955
0.028		0.572
0.069		0.37166
0.056		0.47179
0.018		0.73034
0.006		0.80808
0.007		0.68142
0.044		0.27617
0.032		0.50352
0.069		0.53317
0.035		0.73279
0.081		0.28311
0.073		0.47178
0.044		0.93852
0.015		1
0.02		0.71429
0.019		0.71978
0.068		0.73392
0.062		0.82315
0.069		0.65041
0.041		0.37802
0.039		0.83884
0.013		0.7351
0.038		0.174
0.083		0.28361
0.006		0.80808
0.011		0.71014
0.003		1
0.044		0.42582
0.069		0.58398
0.005		0.83908
0.061		0.21393
0.005		0.83908
0.039		0.32225
0.023		0.38462
0.019		0.89571
0.026		0.34967
0.048		0.74825
0.038		0.82305
0.006		0.80808
0.054		0.80756
0.062		0.45803
0.053		0.38333
0.011		0.61842
0.061		0.4716
0.05		0.47011
0.017		0.69318
0.028		0.76852
0.059		0.71914
0.028		0.79524
0.047		0.50729
0.05		0.89139
0.025		0.54132
0.014		0.61905
0.014		0.61905
0.005		0.61765
0.009		0.84034
0.034		0.62879
0.066		0.61622
0.076		0.45852
0.059		0.78135
0.058		0.56198
0.005		0.61765
0.009		0.78992
0.075		0.71311
0.039		0.5661
0.006		0.80808
0.024		0.63801
0.006		0.80808
0.003		1
0.035		0.42154
0.008		0.85455
0.004		1
0.052		0.74411
0.027		0.59016
0.018		0.59694
0.022		0.88268
0.007		0.61345
0.007		0.61345
0.039		0.5
0.009		0.67669
0.011		0.55625
0.027		0.84729
0.052		0.22677
0.024		0.76119
0.052		0.24138
0.017		0.62903
0.027		0.7783
0.051		0.71096
0.013		0.83571
0.022		0.54825
0.004		1
0.054		0.76923
0.028		0.9
0.032		0.85714
0.004		1
0.025		0.72727
0.032		0.35
0.015		0.48223
0.07		0.84356
0.08		0.70263
0.034		0.82609
0.009		0.67669
0.014		0.94853
0.057		0.83959
0.072		0.73164
0.004		1
0.019		0.56039
0.041		0.51411
0.004		1
0.007		0.84314
0.004		1
0.009		0.60284
0.032		0.89623
0.009		0.67669
0.004		1
0.023		0.76142
0.015		0.46734
0.014		0.65644
0.027		0.52124
0.013		0.59639
0.004		1
0.041		0.47447
0.052		0.68608
0.035		0.42331
0.028		0.43902
0.019		0.89634
0.021		0.86517
0.052		0.80702
0.022		0.54148
0.044		0.33744
0.035		0.8319
0.051		0.54203
0.021		0.7619
0.06		0.94718
0.027		0.83582
0.017		0.83333
0.027		0.43885
0.079		0.36711
0.004		1
0.014		0.82759
0.083		0.43611
0.042		0.25602
0.012		0.79137
0.035		0.79747
0.036		0.86522
0.036		0.30412
0.033		0.42857
0.059		0.65782
0.032		0.57955
0.007		0.84314
0.026		0.89529
0.024		0.79188
0.009		0.81034
0.004		1
0.027		0.845
0.049		0.92664
0.009		0.67669
0.033		0.67742
0.027		0.86567
0.02		0.85965
0.017		0.83333
0.009		0.67669
0.015		0.64118
0.039		0.45482
0.015		0.92466
0.07		0.25378
0.062		0.85809
0.027		0.55159
0.039		0.75984
0.031		0.59302
0.058		0.79412
0.011		0.54658
0.008		0.56818
0.015		0.36797
0.041		0.2746
0.022		0.54148
0.037		0.68321
0.025		0.70755
0.033		0.35447
0.064		0.28868
0.049		0.56798
0.004		1
0.007		0.61345
0.024		0.91257
0.027		0.69231
0.014		0.82759
0.004		1
0.004		1
0.037		0.91593
0.021		0.85714
0.053		0.77365
0.084		0.90116
0.021		0.86441
0.019		0.89571
0.059		0.92606
0.018		0.79167
0.044		0.92276
0.014		0.80132
0.031		0.87793
0.06		0.85284
0.055		0.78
0.034		0.75519
0.007		0.88
0.03		0.81944
0.016		0.84416
0.008		0.85455
0.064		0.86971
0.027		0.75587
0.079		0.56872
0.061		0.82353
0.062		0.83495
0.064		0.76453
0.066		0.9398
0.054		0.82069
0.048		0.76596
0.023		0.73737
0.014		0.65868
0.077		0.63868
0.06		0.84667
0.063		0.89632
0.009		0.98131
0.028		0.67249
0.006		0.7449
0.082		0.50885
0.04		0.68
0.013		0.56471
0.076		0.73961
0.023		0.90556
0.029		0.80374
0.047		0.86641
0.016		0.86928
0.007		0.58268
0.055		0.84429
0.06		0.6756
0.024		0.6872
0.018		0.98675
0.05		0.64537
0.085		0.92962
0.015		0.91667
0.016		0.66474
0.016		1
0.038		0.764
0.011		0.79851
0.037		0.47923
0.049		0.89015
0.074		0.919
0.027		0.76777
0.003		1
0.081		0.80899
0.045		0.81203
0.016		1
0.016		1
0.084		0.72727
0.061		0.86913
0.084		0.82548
0.054		0.73203
0.014		0.82192
0.013		0.87681
0.072		0.43167
0.045		0.64983
0.076		0.83235
0.011		0.72263
0.016		1
0.006		1
0.013		0.82734
0.07		0.46575
0.014		0.92029
0.009		0.88034
0.014		0.99265
0.009		0.59574
0.009		0.61871
0.028		0.83575
0.014		0.85616
0.019		0.83432
0.006		0.64865
0.061		0.78914
0.016		1
0.016		1
0.044		0.91498
0.03		0.88462
0.005		0.42276
0.063		0.53213
0.016		0.57527
0.021		0.71282
0.008		0.75221
0.031		0.82949
0.009		0.60284
0.063		0.86184
0.063		0.72372
0.016		1
0.014		0.52406
0.016		1
0.016		1
0.063		0.87171
0.016		1
0.016		1
0.031		0.65182
0.083		0.77778
0.016		1
0.016		1
0.014		0.82192
0.016		1
0.076		0.4966
0.062		0.74233
0.042		0.5
0.016		1
0.016		1
0.039		0.51948
0.058		0.64793
0.034		0.45484
0.056		0.75649
0.013		0.71812
0.062		0.70659
0.025		0.82234
0.009		0.60294
0.036		0.5
0.016		1
0.016		1
0.016		1
0.016		1
0.051		0.35446
0.08		0.53547
0.012		0.78417
0.016		1
0.016		1
0.016		1
0.046		0.66216
0.084		0.63814
0.016		1
0.053		0.69132
0.015		0.91667
0.015		0.91667
0.025		0.62389
0.058		0.75563
0.046		0.42246
0.015		0.91667
0.059		0.39041
0.016		1
0.016		1
0.016		1
0.016		1
0.016		1
0.04		0.53896
0.016		1
0.079		0.90719
0.021		0.875
0.01		0.87603
0.028		0.61765
0.016		1
0.023		0.79474
0.024		0.52675
0.067		0.45161
0.03		0.75556
0.024		0.755
0.016		1
0.009		0.89286
0.026		0.87692
0.024		0.8534
0.026		0.86294
0.016		1
0.073		0.35953
0.006		0.64762
0.022		0.71212
0.052		0.30538
0.028		0.75
0.056		0.91039
0.058		0.65373
0.014		0.81333
0.059		0.72981
0.042		0.80233
0.027		0.86432
0.013		0.71242
0.044		0.71277
0.068		0.8104
0.04		0.8642
0.074		0.85843
0.032		0.84932
0.014		0.82192
0.066		0.76276
0.05		0.68525
0.061		0.83553
0.012		0.78417
0.073		0.75931
0.078		0.87278
0.011		0.75373
0.014		0.85616
0.023		0.81579
0.005		0.81818
0.041		0.43266
0.009		0.88034
0.076		0.77904
0.021		0.70408
0.031		0.90821
0.039		0.66788
0.016		1
0.047		0.74558
0.047		0.71626
0.066		0.66667
0.024		0.8534
0.021		0.71282
0.016		1
0.003		0.3619
0.016		1
0.029		0.83491
0.038		0.60498
0.043		0.39353
0.058		0.34557
0.016		1
0.026		0.69907
0.016		1
0.083		0.68878
0.009		0.81197
0.021		0.82682
0.015		0.82353
0.02		0.42105
0.033		0.35072
0.009		0.87931
0.045		0.29748
0.041		0.68231
0.006		1
0.035		0.51361
0.009		0.87931
0.066		0.48558
0.009		0.87931
0.013		0.61212
0.026		0.52823
0.017		0.82609
0.042		0.44767
0.064		0.37554
0.028		0.92347
0.038		0.68679
0.047		0.74648
0.009		0.59574
0.053		0.58235
0.024		0.68095
0.021		0.58768
0.066		0.5
0.004		0.65882
0.005		0.83908
0.003		1
0.011		0.6
0.017		0.5122
0.01		0.816
0.045		0.47414
0.003		1
0.01		0.6383
0.021		0.38202
0.013		0.49189
0.01		0.7218
0.024		0.3935
0.011		0.81818
0.017		0.37815
0.004		0.77215
0.044		0.35768
0.015		0.38565
0.01		0.7218
0.014		0.85616
0.063		0.60109
0.039		0.82377
0.019		0.8314
0.005		0.5
0.007		0.73394
0.015		0.79355
0.02		0.88757
0.015		0.82237
0.005		0.81818
0.013		0.32018
0.025		0.62667
0.009		0.77419
0.005		0.81818
0.003		0.64103
0.005		0.81818
0.01		0.808
0.005		0.61386
0.008		0.86239
0.008		0.57463
0.011		0.53374
0.011		0.77273
0.000622		1
0.006		0.63964
0.081		0.61765
0.005		0.81818
0.009		0.42515
0.009		0.84034
0.004		0.93506
0.032		0.4172
0.012		0.89231
0.01		0.58503
0.015		0.33054
0.013		0.91176
0.052		0.5976
0.019		0.82941
0.073		0.47619
0.08		0.29422
0.028		0.73303
0.078		0.45806
0.059		0.80392
0.004		0.93506
0.006		0.64865
0.018		0.39331
0.072		0.475
0.056		0.53134
0.044		0.69231
0.036		0.67816
0.023		0.58222
0.016		0.84314
0.006		0.7449
0.006		0.7449
0.032		0.525
0.08		0.92492
0.015		0.85333
0.041		0.67986
0.042		0.24731
0.052		0.71947
0.076		0.87651
0.033		0.4863
0.067		0.26868
0.003		0.64557
0.059		0.25368
0.023		0.70792
0.012		0.85714
0.018		0.91667
0.016		0.84967
0.08		0.22206
0.084		0.27564
0.046		0.41114
0.064		0.19084
0.017		0.82099
0.006		0.7449
0.048		0.78777
0.003		0.64557
0.036		0.5689
0.045		0.5674
0.028		0.88
0.013		0.84397
0.052		0.76271
0.075		0.52706
0.041		0.68953
0.003		0.64557
0.065		0.34765
0.038		0.80488
0.01		0.73485
0.041		0.33924
0.054		0.40534
0.026		0.45522
0.008		0.86364
0.037		0.67424
0.077		0.92025
0.004		0.93506
0.006		0.7449
0.078		0.37476
0.039		0.74231
0.024		0.47619
0.038		0.62681
0.002		0.67797
0.003		0.64557
0.012		0.70068
0.018		0.63351
0.042		0.68214
0.054		0.56571
0.051		0.7349
0.001		0.5
0.085		0.43313

## Sheet: Figure 2 d, f
2f	Column1	Column2	Column3	Column4	Column5	Column6			2d #1	Column2	Column3	Column4	2d #2	Column6	Column7	Column8	2d #3	Column10	Column11	Column12	2d #4	Column14	Column15
mitochondria	Mean	SD		MDS	Mean	SD			x	y (new OMM)	y (old OMM)		x	y (new OMM)	y (old OMM)		x	y (new OMM)	y (old OMM)		x	y (new OMM)	y (old OMM)
0	0.45447	0.24082		0	0.4322	0.25724			0	0.6832	0.0094		0	0	0		0	0	0		0	0.1886	0
1	0.41406	0.23889		1	0.35027	0.26223			0.06667	0.7608	0.3215		0.06667	0	0		0.06667	0	0		0.0667	0	0
2	0.39029	0.24533		2	0.35275	0.25581			0.13333	0.3196	0.0058		0.13333	0	0		0.13333	0.3796	0		0.1333	0	0
3	0.36424	0.21909		3	0.31746	0.22359			0.2	0.7496	0		0.2	0.0378	0		0.2	0.0755	0		0.2	0	0
4	0.24876	0.09479		4	0.20446	0.06969			0.26667	0.5893	0.0036		0.26667	0.0415	0		0.26667	0.4419	0.1122		0.2667	0	0
5	0.25984	0.10717		5	0.26478	0.15078			0.33333	0.3786	0.1739		0.33333	0	0		0.33333	0.0546	0.0473		0.3333	0	0
6	0.24711	0.11661		6	0.22908	0.08327			0.4	0.1299	0.3371		0.4	0	0		0.4	0	0.1535		0.4	0	0
7	0.24504	0.10963		7	0.25664	0.10134			0.46667	1.6906	0.064		0.46667	0.3538	0.0265		0.46667	0	0.0028		0.4667	0	0.2871
8	0.17109	0.02623		8	0.12739	0.11427			0.53333	0.1619	0.6165		0.53333	0.0811	0.089		0.53333	0	0		0.5333	0	0.0964
9	0.17567	0.02215		9	0.14704	0.1182			0.6	0.7437	0.1889		0.6	0.2914	0		0.6	0	0.0907		0.6	0.2482	0.0284
10	0.10559	0.12515		10	0.11152	0.17824			0.66667	0.87	0.4886		0.66667	0.2491	0.1262		0.66667	0	0.0683		0.6667	0.2013	0
									0.73333	1.2824	0.4749		0.73333	1.0399	0.2337		0.73333	0	0.1462		0.7333	0	0
									0.8	0.7659	0.3697		0.8	1.0253	0.8712		0.8	0.0595	0.0104		0.8	0	0.151
									0.86667	0.4752	0.0932		0.86667	1.7098	1.6953		0.86667	0	0		0.8667	0.022	0.2367
									0.93333	1.047	0.493		0.93333	3.637	4.6816		0.93333	0	0		0.9333	0	0
									1	0.7493	0.1208		1	6.2645	11.9673		1	0	0		1	0.0203	0
									1.06667	0.933	0.1706		1.06667	14.3771	19.3531		1.06667	0	0		1.0667	0.0778	0
									1.13333	0.2488	0.1734		1.13333	20.5297	30.5928		1.13333	0	0		1.1333	0	0
									1.2	0.6469	1.1438		1.2	31.5213	35.6097		1.2	0	0		1.2	0	0.3097
									1.26667	0.9804	0.1284		1.26667	34.4264	31.4963		1.26667	0	0		1.2667	0	0.1962
									1.33333	0.9158	0.6415		1.33333	26.7605	23.5628		1.33333	0	0		1.3333	0	0
									1.4	1.3437	0.5301		1.4	16.2495	12.2189		1.4	0	0		1.4	0	0
									1.46667	1.2676	0.0083		1.46667	5.5107	4.2289		1.46667	0	0		1.4667	0	0
									1.53333	1.4875	0.4611		1.53333	1.0779	1.8332		1.53333	0	0		1.5333	0	0
									1.6	3.6787	0.6371		1.6	0.8931	0.4747		1.6	0.238	0		1.6	0	0
									1.66667	4.8786	2.0141		1.66667	0.0509	0.3464		1.66667	0.1239	0		1.6667	0.0249	0
									1.73333	6.6271	4.2972		1.73333	0	0.0393		1.73333	0	0.1117		1.7333	0	0.4957
									1.8	11.7907	6.0913		1.8	0.0788	0		1.8	0	0.1008		1.8	0.3225	0.9181
									1.86667	22.2161	8.7374		1.86667	0.0569	0		1.86667	0	0.0014		1.8667	0.6461	2.5733
									1.93333	20.9562	10.2194		1.93333	0.1363	0		1.93333	0	0.1113		1.9333	0.4681	7.5504
									2	13.6955	6.2114		2	0.2707	0		2	0	0.497		2	2.1843	15.8793
									2.06667	8.7033	4.2608		2.06667	0.0871	0.0435		2.06667	0	1.2477		2.0667	2.398	23.5071
									2.13333	5.4576	4.5099		2.13333	0.0045	0.0689		2.13333	0.2484	2.4271		2.1333	3.9036	28.2477
									2.2	2.6102	2.4818		2.2	0	0		2.2	1.7816	5.7656		2.2	5.2448	29.5957
									2.26667	0.7266	1.1498		2.26667	0.0364	0.1635		2.26667	4.2265	14.8955		2.2667	4.5645	19.7954
									2.33333	0.7492	0.5554		2.33333	0.0459	0.7723		2.33333	8.249	27.8368		2.3333	3.9462	15.0491
									2.4	0.2565	0.8189		2.4	0.0675	0.2289		2.4	11.2414	36.9155		2.4	6.4191	8.1598
									2.46667	0.7971	1.6128		2.46667	0.0026	0.6138		2.46667	10.7161	35.8517		2.4667	4.2501	3.2005
									2.53333	2.1261	0.5716		2.53333	1.0092	1.3819		2.53333	10.666	24.6266		2.5333	1.012	2.4185
									2.6	2.4655	1.3747		2.6	2.7674	3.59		2.6	7.5235	15.6713		2.6	1.1353	0.5622
									2.66667	2.2062	1.6387		2.66667	4.1975	7.5699		2.66667	3.5104	6.7001		2.6667	0.48	1.1449
									2.73333	4.1234	2.9391		2.73333	8.6589	16.7527		2.73333	1.3707	2.9715		2.7333	0.04	0.5038
									2.8	1.3595	4.8945		2.8	11.1802	20.0547		2.8	0.1163	6.0698		2.8	0.01	0.4073
									2.86667	0.5448	10.8494		2.86667	16.6714	21.7165		2.86667	1.3235	7.1989		2.8667	0.4414	0.0947
									2.93333	1.3807	14.8543		2.93333	17.9302	25.3677		2.93333	1.4233	7.7781		2.9333	0.3015	0.4879
									3	1.5321	12.2675		3	15.636	24.8292		3	2.3544	10.9323		3	0.2047	0.0405
									3.06667	0.2434	6.5452		3.06667	11.7308	23.0296		3.06667	3.9639	13.4212		3.0667	0	0
									3.13333	0.5158	5.1183		3.13333	7.4002	16.73		3.13333	7.1912	18.6971		3.1333	0	0
									3.2	1.335	1.9251		3.2	1.9524	9.1408		3.2	13.3903	19.9767		3.2	0	0
									3.26667	0.6443	0.637		3.26667	1.3015	3.1621		3.26667	9.27	15.8955		3.2667	0	0
									3.33333	0.2982	0.4236		3.33333	0.6036	1.6534		3.33333	8.2933	11.0228		3.3333	0	0
									3.4	0.2192	0.5664		3.4	0.2823	0.6441		3.4	8.3242	9.7649		3.4	0	0
									3.46667	0.1923	0.3028		3.46667	0.6727	0.2129		3.46667	5.4946	5.9055		3.4667	0	0.0136
									3.53333	0.0762	0.521		3.53333	0.5953	0		3.53333	6.1919	11.0898		3.5333	0	0.009
									3.6	0.6656	0.1318		3.6	0.5791	0		3.6	8.5511	12.6165		3.6	0.2206	0
									3.66667	0.1793	0.4987		3.66667	0.1945	0		3.66667	10.7117	9.0506		3.6667	0.8362	0
									3.73333	0.4797	0.5029		3.73333	0	0.0199		3.73333	6.9871	7.0436		3.7333	0	0
									3.8	0.5887	0.9102		3.8	0.0861	0.2952		3.8	6.9896	4.8322		3.8	0	0
									3.86667	0.3504	0.8029		3.86667	0.3559	0.0298		3.86667	3.4852	3.0143		3.8667	0	0
									3.93333	0.0005	1.3853		3.93333	0.029	0.1138		3.93333	2.0923	2.174		3.9333	0	0.3574
									4	0.1354	0.8117		4	0	0.3632		4	2.0544	2.7912		4	0	0.1485
									4.06667	0.6432	0.4884		4.06667	0	0.271		4.06667	0.8739	3.247		4.0667	0.0349	0
									4.13333	0.3474	0.0085		4.13333	0	0.0791		4.13333	1.9307	5.0972		4.1333	0.2156	0.3707
									4.2	0.1142	0.0077		4.2	0	0		4.2	3.1753	7.9876		4.2	0	0.2323
									4.26667	0.1848	0.2479		4.26667	0	0		4.26667	8.4559	17.5038		4.2667	0.1352	0
									4.33333	0.5165	0.3205		4.33333	0	0.0101		4.33333	16.3715	24.3892		4.3333	0.3707	0.0467
									4.4	0.8018	1.082		4.4	0	0.0457		4.4	17.7732	30.6963		4.4	0	0
									4.46667	0.3768	0.1362		4.46667	0	0.2928		4.46667	16.7367	27.9054		4.4667	0	0.0639
									4.53333	0.3113	0		4.53333	0	0.009		4.53333	13.4159	17.2557		4.5333	0	0.0436
									4.6	0.3413	0.0073		4.6	0	0		4.6	7.3302	11.36		4.6	0	0
									4.66667	0.0684	0.3397						4.66667	3.9154	8.011		4.6667	0	0
																	4.73333	4.5823	8.1817		4.7333	0	0
																	4.8	8.8972	12.8022		4.8	0	0
																	4.86667	14.5889	16.3326		4.8667	0	0
																	4.93333	17.4175	16.9403		4.9333	0	0
																	5	15.3749	15.9837		5	0	0
																	5.06667	7.1125	10.671		5.0667	0.0929	0.2874
																	5.13333	3.1223	4.1812		5.1333	0.4052	0.1762
																	5.2	2.1219	2.162		5.2	0	0
																	5.26667	0.8603	0.8304		5.2667	0	0
																	5.33333	0.2861	0.6189		5.3333	0.138	0
																	5.4	0	0.4916		5.4	0.0762	0
																	5.46667	0	0		5.4667	0	0
																	5.53333	0	0		5.5333	0	0.2962
																	5.6	0	0.0067		5.6	0	0.2799
																	5.66667	0.0595	0		5.6667	0	0
																	5.73333	0	0		5.7333	0	0
																	5.8	0	0		5.8	0	0
																	5.86667	0	0		5.8667	0	0.0902
																	5.93333	0	0		5.9333	0	0.0902
																	6	0	0		6	0.0092	0
																	6.06667	0	0		6.0667	0	0
																	6.13333	0	0.0546		6.1333	0	0
																	6.2	0	0.5074		6.2	0	0
																	6.26667	0	0.436		6.2667	0	0
																	6.33333	0	0		6.3333	0	0
																	6.4	0	0		6.4	0	0
																	6.46667	0	0		6.4667	0	0
																					6.5333	0	0
																					6.6	0	0
																					6.6667	0	0
																					6.7333	0	0
																					6.8	0	0.0801
																					6.8667	0	0.3272
																					6.9333	0	0
																					7	0	0
																					7.0667	0	0
																					7.1333	0	0
																					7.2	0	0
																					7.2667	0	0
																					7.3333	0	0
																					7.4	0	0
																					7.4667	0	0
																					7.5333	0	0
																					7.6	0	0
																					7.6667	0	0
																					7.7333	0	0
																					7.8	0	0
																					7.8667	0	0
																					7.9333	0	0
																					8	0	0
																					8.0667	0	0
																					8.1333	0	0
																					8.2	0	0
																					8.2667	0	0
																					8.3333	0	0
																					8.4	0	0.2499
																					8.4667	0	0.6207
																					8.5333	0.5989	0.2657
																					8.6	0.4746	0
																					8.6667	0	0.1279
																					8.7333	0	0.3617
																					8.8	0	0.3456
																					8.8667	0.2812	2.9174
																					8.9333	2.0683	7.4561
																					9	3.6292	18.9218
																					9.0667	6.913	28.149
																					9.1333	10.4332	26.3044
																					9.2	11.4807	27.96
																					9.2667	10.9238	22.8334
																					9.3333	7.6327	11.0954
																					9.4	3.4022	3.6934
																					9.4667	1.2492	1.297
																					9.5333	0.8556	0.8071
																					9.6	0.4033	0.1686
																					9.6667	0.314	0.4228
																					9.7333	0.0054	0.3055
																					9.8	0	0.0812
																					9.8667	0	1.4463
																					9.9333	0.23	1.3354
																					10	1.1589	4.9939
																					10.0667	2.9233	9.5506
																					10.1333	4.5656	17.9766
																					10.2	7.1165	28.4234
																					10.2667	8.3212	30.657
																					10.3333	9.6092	25.2301
																					10.4	12.6743	14.9044
																					10.4667	8.7149	8.7635
																					10.5333	4.0852	6.5861
																					10.6	5.094	3.5395
																					10.6667	3.1205	2.3633
																					10.7333	0.9182	0.4951
																					10.8	0.8677	0.8252
																					10.8667	0.0599	0.1391
																					10.9333	0	0
																					11	0	0
																					11.0667	0	0
																					11.1333	0	0
																					11.2	0.3475	0
																					11.2667	0.0504	0
																					11.3333	0	0
																					11.4	0	0
																					11.4667	0	0
																					11.5333	0	0
																					11.6	0	0
																					11.6667	0	0.035
																					11.7333	0.0052	0
																					11.8	0	0

## Sheet: Figure 3d,e,f,h,i,j
3d			3e			3f				3h			3i			3j
Mitochondria Area			MDS Area			MDS aspect ratio				Mitochondria Area			MDS Area			MDS aspect ratio
TMRE+	TMRE-		TMRE+	TMRE-		TMRE+	TMRE-			MitoSOX+	MitoSOX-		MitoSOX+	MitoSOX-		MitoSOX+	MitoSOX-
0.141	0.022		0.076	0.022		0.60401	0.7801			0.075	0.432		0.075	0.019		0.595	0.90798
0.296	0.04		0.084	0.04		0.49462	0.75096			0.133	1.069		0.076	0.041		0.91077	0.56209
0.136	0.064		0.027	0.064		0.52713	0.50873			0.987	0.378		0.023	0.061		0.59641	0.57337
0.135	0.058		0.081	0.058		0.82436	0.61272			0.306	0.09		0.015	0.029		0.73171	0.67234
0.105	0.035		0.07	0.035		0.50237	0.8559			0.235	0.019		0.046	0.022		0.67568	0.38889
2.654	0.026		0.053	0.026		0.7884	0.71163			0.263	0.041		0.085	0.058		0.77748	0.50262
0.633	0.052		0.046	0.052		0.8209	0.8556			0.107	0.061		0.074	0.014		0.6423	1
1.747	0.026		0.061	0.026		0.96127	0.90526			1.651	0.157		0.045	0.017		0.7518	0.50239
0.107	0.547		0.066	0.081		0.78899	0.71504			0.192	0.269		0.026	0.023		0.63436	0.74372
0.373	0.081		0.082	0.026		0.67176	0.69266			1.325	0.207		0.072	0.037		0.49074	0.67424
0.464	0.026		0.06	0.041		0.86869	0.49387			0.179	0.204		0.044	0.038		0.69611	0.76096
0.613	0.041		0.07	0.055		0.84923	0.63063			0.628	0.029		0.066	0.066		0.72941	0.63912
0.144	0.055		0.076	0.044		0.58722	0.58252			0.498	0.613		0.062	0.018		0.65418	0.42857
0.17	0.264		0.083	0.064		0.67254	0.32079			0.499	0.151		0.027	0.025		0.70404	0.82653
0.166	0.298		0.084	0.027		0.86119	0.94709			0.871	0.12		0.054	0.045		0.38534	0.83525
0.724	0.173		0.07	0.052		0.31144	0.84043			0.126	0.022		0.03	0.05		0.81944	0.38329
0.105	0.044		0.086	0.031		0.65122	0.8341			3.231	0.058		0.013	0.045		0.87591	0.52252
0.244	0.325		0.076	0.062		0.35238	0.91468			0.35	0.014		0.033	0.082		0.68016	0.47021
0.377	0.064		0.035	0.045		0.58484	0.75273			0.117	0.017		0.031	0.029		0.80543	0.87379
0.474	0.027		0.008	0.039		1	0.54849			0.18	0.023		0.051	0.061		0.52422	0.625
0.22	0.052		0.008	0.025		1	0.82653			0.258	0.037		0.081	0.07		0.57447	0.98333
0.094	0.031		0.049	0.05		0.251	0.76389			0.119	0.199		0.041	0.04		0.41808	0.87603
0.076	0.062		0.057	0.028		0.61877	0.94872			0.219	0.038		0.079	0.049		0.96894	0.37164
0.123	0.045		0.016	0.041		0.78528	0.81818			0.755	0.066		0.054	0.071		0.41626	0.35236
0.242	0.039		0.067	0.027		0.71594	0.73832			0.167	0.132		0.074	0.029		0.70685	0.73333
0.434	0.099		0.08	0.022		0.62376	0.56696			0.47	0.116		0.016	0.02		0.78528	0.83333
0.543	0.025		0.084	0.031		0.58275	0.84259			0.279	0.1		0.02	0.076		0.66495	0.19323
0.084	0.05		0.058	0.04		0.43029	0.49379			2.159	0.018		0.054	0.035		0.45995	0.7572
0.268	0.028		0.064	0.052		0.37473	0.5			0.076	0.094		0.068	0.045		0.98649	0.55418
0.109	0.041		0.085	0.085		0.61045	0.31678			0.538	0.098		0.077	0.036		0.63613	0.47588
0.17	0.027		0.072	0.033		0.42184	0.86301			0.16	0.089		0.06	0.048		0.83168	0.41299
0.513	0.022		0.05	0.054		0.65806	0.48541			0.209	0.025		0.083	0.045		0.98476	0.41444
0.176	0.031		0.075	0.068		0.78223	0.37214			0.088	0.118		0.059	0.039		0.77564	0.45921
0.116	0.04		0.076	0.055		0.84118	0.71795			0.898	0.045		0.073	0.043		0.47511	0.37435
0.622	0.052			0.044			0.43056			0.107	0.05		0.021	0.021		0.91716	0.67662
0.88	0.085			0.064			0.49265			0.289	0.285		0.052	0.038		0.73179	0.93805
0.624	0.033			0.013			0.87591			0.35	0.045		0.071	0.027		0.7095	0.65801
0.172	0.054			0.045			0.66212			0.257	0.082		0.072	0.029		0.97394	0.71491
0.027	0.068			0.022			0.82258			0.579	0.093		0.04	0.02		0.90756	0.66495
0.09	0.055			0.039			0.55482			0.091	0.178		0.07	0.025		0.80422	0.73913
0.11	0.044			0.047			0.40519			0.023	0.029		0.047	0.027		0.62581	0.83582
1.762	0.064			0.054			0.52909			0.015	0.061		0.019	0.024		0.90798	0.7868
0.395	0.013			0.015			0.80255			0.131	0.07		0.079	0.059		0.31851	0.33827
0.259	0.045			0.013			0.6			0.133	0.04		0.084	0.058		0.95522	0.33974
0.373	0.022			0.023			0.8254			0.224	0.481		0.048	0.024		0.72759	0.7868
0.12	0.039			0.03			0.62753			0.464	0.049		0.057	0.05		0.67278	0.55162
0.181	0.047			0.025			0.7598			2.246	0.071		0.084	0.021		0.49251	0.7619
0.118	0.054			0.026			0.90526			0.2	0.029		0.034	0.03		0.67451	0.74449
0.687	0.015			0.049			0.3318			0.046	0.02		0.008	0.027		1	0.56
0.081	0.013			0.036			0.79583			0.093	0.076		0.019	0.065		0.90798	0.50246
0.119	0.023			0.05			0.74315			0.397	0.035		0.026	0.075		0.69585	0.30466
0.561	0.03			0.029			0.70742			0.155	0.045		0.037	0.058		0.73518	0.80464
0.329	0.025			0.027			0.83582			2.207	0.036		0.013	0.013		0.87591	0.87591
0.216	0.026			0.019			0.90798			0.428	0.048		0.057	0.042		0.53261	0.49091
0.597	0.049			0.06			0.36383			0.118	0.045		0.015	0.029		0.73171	0.81308
0.07	0.143			0.05			0.47139			1.002	0.039		0.032	0.05		0.63241	0.55162
0.178	0.099			0.066			0.38166			0.203	0.043		0.078	0.019		0.71582	0.64767
0.053	0.036			0.035			0.72289			1.394	0.021		0.021	0.046		0.91716	0.4336
0.213	0.05			0.05			0.44947			0.085	0.038		0.014	0.022		1	0.7801
0.135	0.029			0.024			0.7868			0.119	0.027		0.026			0.63158
0.204	0.027			0.052			0.44444			0.074	0.029		0.039			0.72348
0.461	0.114			0.034			0.95794			0.045	0.02		0.073			0.46532
0.046	0.019			0.052			0.43734			1.011	0.106		0.029			0.59839
0.092	0.091			0.054			0.63526			0.331	0.025		0.038			0.56701
0.286	0.164			0.032			0.78414			0.2	0.027		0.053			0.77627
0.275	0.115			0.082			0.31315			0.521	0.024		0.016			0.78528
0.288	0.06			0.015			0.80255			0.108	0.059		0.05			0.55162
1.264	0.096			0.027			0.78673			0.559	0.058		0.076			0.39157
0.197	0.226			0.019			0.90798			0.137	0.024		0.051			0.32511
0.271	0.05			0.034			0.95327			0.385	0.05		0.042			0.64808
0.13	0.066			0.042			0.89388			0.632	0.021		0.037			0.61372
0.061	0.035			0.01			0.75			0.026	0.03		0.052			0.59819
0.066	0.05									0.155	0.027		0.033			0.62162
2.153	0.024									0.072	0.065		0.084			0.33451
0.362	0.052									1.254	0.075		0.042			0.71795
0.523	0.034									0.044	0.058		0.034			0.73061
0.387	0.052									0.066	0.013		0.008			1
0.559	0.054									0.062	0.042		0.012			0.76056
0.231	0.11									0.181	0.029		0.029			0.70742
0.526	0.032									0.564	0.05		0.036			0.79583
0.134	0.082									0.19	0.019		0.045			0.51642
0.491	0.015									0.673	0.046		0.07			0.49531
0.082	0.027									0.027	0.155		0.022			0.71859
0.62	0.229									0.054	0.022		0.057			0.79139
0.707	0.019									0.03	0.341		0.039			0.5209
1.705	0.149									0.013			0.037			0.98174
1.051	0.034									0.455			0.084			0.42262
0.507	0.042									0.112			0.072			0.45333
0.627	0.093									0.177			0.039			0.75581
0.343	0.01									0.033			0.035			0.90991
0.179										0.859			0.031			0.61905
0.31										0.57			0.04			0.88382
0.388										0.031			0.019			0.77841
0.173										0.221			0.05			0.32802
0.218										1.202			0.014			1
0.65										0.349			0.078			0.76177
0.886										0.051			0.051			0.73064
1.471										0.937			0.023			0.8254
2.723										0.129			0.027			0.88442
0.06										0.337			0.02			0.83333
0.506										0.429			0.048			0.85075
0.253										0.588			0.047			0.33491
0.481										0.081			0.023			0.8254
0.222										0.695			0.031			0.76991
0.185										0.041			0.019			0.80347
0.07										0.394			0.047			0.63312
0.119										0.091			0.082			0.55275
0.076										0.109			0.023			0.8254
0.083										0.386			0.024			0.57826
0.084										0.167			0.023			0.8254
0.37										0.128			0.053			0.59644
2.745										0.814			0.045			0.70175
1.94										0.23			0.028			0.93401
0.091										0.343			0.008			1
0.964										0.079			0.038			0.72763
0.244										0.33			0.033			0.69388
0.477										0.197			0.064			0.41256
0.721										0.385			0.056			0.94526
0.24										0.054			0.079			0.7037
0.46										0.074			0.019			0.90798
0.105										0.104			0.038			0.82231
0.418										0.331			0.058			0.6345
0.299										0.016			0.046			0.41645
0.907										0.02			0.028			0.6157
0.681										0.054			0.041			0.64561
0.22										0.751			0.039			0.47059
0.348										0.393			0.083			0.97872
0.178										0.311			0.036			0.53584
0.234										0.82			0.029			0.7844
0.42										0.068			0.073			0.54479
0.203										0.106
1.107										0.369
0.739										0.267
0.555										2.505
1.223										0.077
1.024										0.088
0.321										0.06
0.37										0.423
0.07										1.699
0.176										0.379
0.086										1.417
0.569										0.083
1.03										0.104
0.191										0.179
0.508										0.678
0.256										0.155
0.411										0.261
1.165										1.586
0.332										0.059
0.741										0.192
0.179										0.715
0.331										0.189
0.076										0.43
0.161										0.186
0.845										0.073
0.263										0.147
0.305										0.021
0.334										1.918
0.426										0.052
1.17										0.071
0.483										0.118
0.476										0.072
0.099										1.443
0.341										0.04
0.035										0.118
0.008										0.522
0.008										0.72
0.697										0.07
0.049										0.047
0.169										0.367
0.164										0.019
0.367										0.079
0.181										0.334
0.057										0.084
0.016										1.103
1.078										0.28
0.139										0.127
0.067										3.206
0.561										0.048
0.416										0.412
0.67										0.855
1.643										0.586
0.325										0.185
0.124										0.36
0.153										0.088
0.559										0.477
0.235										0.057
0.844										0.084
0.162										0.605
0.08										0.141
0.195										0.515
0.197										0.146
0.32										0.533
0.267										1.383
0.213										0.595
0.32										0.173
0.124										0.542
0.428										0.034
0.377										0.008
0.844										0.518
0.09										0.019
1.491										0.571
0.136										0.195
0.346										0.026
1.156										0.037
0.084										0.013
0.416										0.283
0.058										0.232
0.064										0.057
0.576										0.258
0.203										0.212
0.085										0.291
0.072										0.221
0.102										0.015
0.05										0.919
0.713										0.032
0.094										1.949
0.729										0.078
0.6										0.385
0.075										0.253
0.251										0.021
0.632										0.014
0.076										0.026
0.165										0.488
0.133										0.3
1.456										0.039
0.187										0.073
0.5										0.095
1.466										0.112
0.282										0.246
0.465										0.629
0.103										0.029
0.209										0.038
0.111										0.285
0.32										0.307
0.209										2.053
0.238										0.053
0.211										0.093
										0.016
										0.217
										0.49
										0.259
										0.05
										0.076
										0.145
										0.051
										0.128
										0.042
										0.037
										0.052
										0.033
										0.084
										0.042
										0.034
										0.008
										0.012
										0.435
										0.378
										0.159
										0.029
										0.12
										0.036
										0.151
										0.045
										3.052
										0.409
										0.07
										0.022
										0.057
										0.039
										0.128
										0.094
										0.143
										0.199
										0.037
										0.284
										0.692
										0.084
										0.088
										0.072
										0.405
										0.122
										0.039
										0.467
										0.088
										0.035
										0.165
										0.031
										0.312
										0.703
										0.411
										0.174
										0.397
										0.04
										0.101
										0.367
										0.019
										0.05
										1.074
										0.296
										0.226
										0.229
										0.014
										0.078
										0.051
										0.597
										0.135
										0.023
										0.027
										0.02
										0.048
										0.047
										0.254
										0.116
										0.023
										0.221
										0.031
										0.019
										0.19
										0.369
										0.047
										0.09
										0.082
										0.723
										0.023
										0.024
										0.023
										0.092
										0.053
										0.165
										0.045
										0.028
										0.008
										0.145
										0.038
										0.033
										0.064
										0.056
										0.104
										0.079
										0.181
										0.019
										0.038
										0.058
										0.046
										0.311
										0.213
										0.028
										0.041
										0.508
										0.213
										0.039
										0.083
										0.108
										0.169
										0.036
										0.029
										0.86
										0.176
										0.253
										0.113
										0.202
										0.073
										0.466
										0.265

## Sheet: Figure 4 f, g
			4f #4	Column1	Column2	Column3		4f #5	Column1	Column2	Column3		4f #6	Column1	Column2	Column3		4g	Column1	Column2	Column3	Column4	Column5	Column6	Column7	Column8
			1	omp	tom20	oxphos		1	omp	tom20	oxphos		1	omp	tom20	oxphos			OMP Tom20 Oxphos	OMM	OMP Oxphos	OMP Tom20	AC/(AC+AD+AE+AF)	AD/(AC+AD+AE+AF)	AE/(AC+AD+AE+AF)	AF/(AC+AD+AE+AF)
			0	0	0.0088	0.00742		0	0	0.00462	0		0	0.00283	0	0.12935		Cell1	52	13	0	16	0.64198	0.19753	0.16049	0
			0.02514	0.00915	0.0049	0		0.02494	0.04069	0.03929	0.05117		0.02514	0.02644	0.00011413	0.08635		Cell2	24	23	3	15	0.36923	0.23077	0.35385	0.04615
			0.05028	0.0115	0	0.01869		0.04988	0.08411	0.02826	0.04096		0.05028	0.00951	0.02078	0.04587		Cell3	22	4	1	0	0.81481	0	0.14815	0.03704
			0.07542	0.01641	0.01515	0.0313		0.07482	0.08624	0.04889	0.15424		0.07542	0.01546	0.00909	0.03952		Cell4	24	6	0	1	0.77419	0.03226	0.19355	0
			0.10057	0.05732	0.0798	0.06363		0.09976	0.12909	0.09674	0.17855		0.10057	0.01893	0.00743	0.01915		Cell5	3	13	0	17	0.09091	0.51515	0.39394	0
			0.12571	0.09964	0.09016	0.09367		0.1247	0.23681	0.19182	0.40478		0.12571	0.06077	0.01081	0.01336		Cell7	8	2	2	1	0.61538	0.07692	0.15385	0.15385
			0.15085	0.16159	0.11994	0.13252		0.14964	0.33308	0.39174	0.60381		0.15085	0.03819	0.01476	0.03752		Cell8	1	0	2	4	0.14286	0.57143	0	0.28571
			0.17599	0.23645	0.18705	0.31669		0.17458	0.52148	0.538	0.63013		0.17599	0.04527	0.03255	0.10333
			0.20113	0.39837	0.30045	0.38003		0.19951	0.60178	0.75986	0.69725		0.20113	0.0718	0.05512	0.15303
			0.22627	0.58761	0.62408	0.57498		0.22445	0.75632	0.80378	0.78046		0.22627	0.12626	0.0765	0.20025
			0.25141	0.77664	1	0.73101		0.24939	1	0.83178	0.87991		0.25141	0.22443	0.15087	0.14564
			0.27656	0.88211	0.9265	0.85477		0.27433	0.7972	0.78877	0.91888		0.27656	0.30285	0.21843	0.24691
			0.3017	0.85749	0.74026	0.86633		0.29927	0.8414	0.75573	0.93899		0.3017	0.40946	0.33785	0.41019
			0.32684	0.9837	0.64922	0.84642		0.32421	0.66416	0.73631	0.87262		0.32684	0.43602	0.40387	0.56112
			0.35198	1	0.64207	1		0.34915	0.61893	0.70717	0.9607		0.35198	0.60504	0.56314	0.55201
			0.37712	0.87463	0.76088	0.83572		0.37409	0.68253	0.66194	0.98324		0.37712	0.72259	0.66339	0.60036
			0.40226	0.71858	0.75387	0.65037		0.39903	0.66075	0.64904	0.98994		0.40226	0.72725	0.75358	0.79434
			0.4274	0.63649	0.547	0.68689		0.42397	0.65714	0.74316	0.9613		0.4274	0.71603	0.97311	0.94671
			0.45255	0.59041	0.38406	0.69206		0.44891	0.80773	0.86618	0.931		0.45255	0.77196	1	1
			0.47769	0.5439	0.29486	0.65176		0.47385	0.72224	0.99491	1		0.47769	0.96778	0.9396	0.99312
			0.50283	0.52333	0.27446	0.63119		0.49879	0.77438	1	0.78402		0.50283	1	0.99833	0.73328
			0.52797	0.55561	0.32623	0.62465		0.52372	0.64029	0.82669	0.77014		0.52797	0.82139	0.94811	0.66904
			0.55311	0.61851	0.37819	0.59093		0.54866	0.49897	0.55082	0.62926		0.55311	0.7561	0.94447	0.59201
			0.57825	0.5864	0.4643	0.65565		0.5736	0.37792	0.30287	0.5016		0.57825	0.53967	0.86876	0.68963
			0.60339	0.61902	0.59462	0.70139		0.59854	0.14726	0.13134	0.42042		0.60339	0.56893	0.57805	0.54547
			0.62854	0.69543	0.67458	0.61072		0.62348	0.1864	0.1417	0.28085		0.62854	0.57184	0.50224	0.51234
			0.65368	0.75275	0.77953	0.59253		0.64842	0.18607	0.05922	0.24433		0.65368	0.39835	0.33904	0.39836
			0.67882	0.71449	0.81842	0.51226		0.67336	0.07298	0.04418	0.1474		0.67882	0.29979	0.26816	0.26997
			0.70396	0.67116	0.76517	0.39396		0.6983	0.14549	0.01471	0.18806		0.70396	0.26838	0.1921	0.30403
			0.7291	0.44844	0.52271	0.34299		0.72324	0.06723	0.000460886	0.18473		0.7291	0.23895	0.15612	0.15566
			0.75424	0.25925	0.32054	0.24791		0.74818	0.12406	0	0.15689		0.75424	0.1015	0.10349	0.1272
			0.77938	0.1092	0.20086	0.14883		0.77312	0.08127	0.02424	0.17607		0.77938	0.17307	0.1196	0.04676
			0.80453	0.06567	0.13273	0.13428							0.80453	0.15861	0.14584	0.03006
			0.82967	0.0272	0.0667	0.11137							0.82967	0.13864	0.1556	0.05646
			0.85481	0.01822	0.01211	0.06783							0.85481	0.19312	0.22417	0.05097
													0.87995	0.333	0.2898	0.0956
													0.90509	0.2771	0.29416	0.0699
													0.93023	0.38105	0.32572	0.07283
													0.95537	0.34982	0.3232	0.05599
													0.98052	0.31395	0.29086	0.03951
													1.00566	0.16955	0.22967	0.03879
													1.0308	0.12848	0.22392	0.02732
													1.05594	0.09872	0.17859	0
													1.08108	0.03842	0.1128	0.00299
													1.10622	0.0403	0.08197	0.05487
													1.13136	0.03568	0.05509	0.03044
													1.15651	0.03755	0.05195	0.02641
													1.18165	0.01274	0.02512	0.01675
													1.20679	0.00629	0.02191	0.00509
													1.23193	0	0.01035	0.02834
													1.25707	0	0.00527	0.03454
													1.28221	0	0.000184581	0.02089

## Sheet: Figure5 c-g,j
5c	Column2	Column3	Column4	Column5	Column6	Column7	Column8	Column9		5d	Column1	5d2		5e	Column1	Column2		5f	Column2	Column3	Column4	Column5	Column6	Column7	Column8	Column9		5g	Column1	Column2	Column3	Column4	Column5	Column6	Column7		5j	Column3	Column4
MDS/mitochondria Ratio										Mitochondria #				Mitochondria Area														Control	MDvs total	Lyso Coloc	Column2/column1	AA	MDvs total	Lyso Coloc	Column6/column5		Distance_(microns)	Lyso	mito
AA	MDS	mitochondria	Col2/col3		Control	MDS	mitochondria	Col2/col3			AA	C			AA	Control		Control	MDSs tot	MDSs OXPHOS	Col3/col2		AA	MDSs tot	MDSs OXPHOS	Col3/col2		Cell1	88	4	0.04545	Cell1	99	19	0.19192		0	0.11494	0.49366
Cell1	42	49	0.85714		Cell1	6	20	0.3		Cell1	49	20		cell1	0.64231	0.64605		Cell1	6	3	0.5		Cell1	42	25	0.59524		Cell2	115	14	0.12174	Cell2	130	44	0.33846		0.0293	0.08154	0.31772
Cell2	82	82	1		Cell2	44	101	0.43564		Cell2	82	101		cell2	0.68804	0.91226		Cell2	44	15	0.34091		Cell2	82	42	0.5122		Cell3	19	3	0.15789	Cell3	107	63	0.58879		0.05859	0.05664	0.18498
Cell3	35	69	0.50725		Cell3	11	24	0.45833		Cell3	69	24		cell3	0.778	1.50179		Cell3	11	2	0.18182		Cell3	35	15	0.42857		Cell4	13	1	0.07692	Cell1	19	2	0.10526		0.08789	0.04731	0.17532
Cell4	41	47	0.87234		Cell4	31	62	0.5		Cell4	47	62		cell4	0.83294	1.01835		Cell4	31	6	0.19355		Cell4	41	31	0.7561		Cell1	15	2	0.13333	cell2	23	5	0.21739		0.11719	0.06223	0.23448
Cell5	12	13	0.92308		Cell5	5	17	0.29412		Cell5	13	17		cell5	2.53015	1.06547		Cell5	5	2	0.4		Cell5	12	6	0.5		Cell2	64	19	0.29688	cell3	68	24	0.35294		0.14648	0.08924	0.27392
Cell6	7	15	0.46667		Cell6	11	20	0.55		Cell6	15	20		cell6	0.68553	2.1251		Cell6	11	4	0.36364		Cell6	7	1	0.14286		Cell3	53	15	0.28302	cell4	37	8	0.21622		0.17578	0.1253	0.25208
Cell7	19	35	0.54286		Cell7	8	19	0.42105		Cell7	35	19		cell7	0.55503	0.73611		Cell7	8	5	0.625		Cell7	19	6	0.31579		Cell4	39	12	0.30769	cell5	40	7	0.175		0.20508	0.18353	0.1887
Cell8	9	31	0.29032		Cell8	15	40	0.375		Cell8	31	40		cell8	0.45758	0.44318		Cell8	15	9	0.6		Cell8	9	7	0.77778		Cell 5	44	11	0.25	cell6	152	30	0.19737		0.23438	0.3137	0.14965
Cell9	8	34	0.23529		Cell9	9	14	0.64286		Cell9	34	14		cell9	0.54094	0.69721		Cell9	9	5	0.55556		Cell9	8	6	0.75		Cell6	22	2	0.09091	Cell1	28	7	0.25		0.26367	0.54995	0.16138
Cell10	53	45	1.17778		Cell10	5	22	0.22727		Cell10	45	22		cell10	0.82084	2.33077		Cell10	5	2	0.4		Cell10	53	7	0.13208		Cell1	15	1	0.06667	Cell2	109	36	0.33028		0.29297	0.82586	0.25421
Cell11	23	42	0.54762		Cell11	8	18	0.44444		Cell11	42	18		cell11	0.37926	0.99339		Cell11	8	1	0.125		Cell11	23	3	0.13043		Cell2	28	3	0.10714	Cell3	37	4	0.10811		0.32227	1	0.47435
Cell12	22	33	0.66667		Cell12	6	35	0.17143		Cell12	33	35		cell12	1.61348	0.75454		Cell12	6	2	0.33333		Cell12	22	3	0.13636		Cell3	44	14	0.31818	Cell4	16	1	0.0625		0.35156	0.97486	0.81362
Cell13	24	24	1		Cell13	28	80	0.35		Cell13	24	80		cell13	1.36125	0.70659		Cell13	28	19	0.67857		Cell13	24	0	0		Cell4	70	6	0.08571	Cell5	82	15	0.18293		0.38086	0.80367	1
Cell14	61	50	1.22		Cell14	53	71	0.74648		Cell14	50	71		cell14	0.80921	0.97756		Cell14	53	17	0.32075		Cell14	61	2	0.03279		Cell5	14	1	0.07143						0.41016	0.60251	0.94554
Cell15	17	36	0.47222		Cell15	22	52	0.42308		Cell15	36	52		cell15	0.95128	1.33423		Cell15	22	12	0.54545		Cell15	17	0	0											0.43945	0.45933	0.86151
Cell16	22	29	0.75862							Cell16	29			cell16	0.3599			Cell16			--		Cell16	22	1	0.04545											0.46875	0.44442	0.87056
Cell17	10	26	0.38462							Cell17	26			cell17	1.338			Cell17			--		Cell17	10	1	0.1											0.49805	0.53841	0.89704
Cell18	12	18	0.66667							Cell18	18			cell18	0.60044			Cell18			--		Cell18	12	2	0.16667											0.52734	0.75677	0.86582
Cell19	39	33	1.18182							Cell19	33			cell19	1.4297			Cell19			--		Cell19	39	1	0.02564											0.55664	0.956	0.76115
Cell20	31	22	1.40909							Cell20	22			cell20	0.99855			Cell20			--		Cell20	31	10	0.32258											0.58594	0.94117	0.57659
Cell21	98	91	1.07692							Cell21	91			cell21	0.83237			Cell21			--		Cell21	98	3	0.03061											0.61523	0.69856	0.40139
Cell22	34	45	0.75556							Cell22	45			cell22	0.8894			Cell22			--		Cell22	34	0	0											0.64453	0.44554	0.29801
																																					0.67383	0.27991	0.26253
																																					0.70312	0.18939	0.25014
																																					0.73242	0.14273	0.21216
																																					0.76172	0.10639	0.1461
																																					0.79102	0.05728	0.09406
																																					0.82031	0.0221	0.08442
																																					0.84961	0.00917	0.09758
																																					0.87891	0.00642	0.10924
																																					0.9082	0.01066	0.09319
																																					0.9375	0.01457	0.07052
																																					0.9668	0.01055	0.06735
																																					0.99609	0.00316	0.07186
																																					1.02539	0	0.05133
																																					1.05469	0.00353	0.01672
																																					1.08398	0.02067	0
																																					1.11328	0.05385	0.00951

## Sheet: Figure 6 c,d,f,g
6d	Column2		6g	Column2	Column3	Column4	Column5	Column6	Column7	Column8	Column9	Column10		Column1	Column2	Column3	Column4	Column5	Column6	Column7	Column8	Column9	Column10	Column11	Column12	Column13	Column14		Column1	Column2	Column3	Column4	Column5	Column6	Column7
area				OMM OXPHOS PEX	OMM PEX	OMM OXPHOS	OMM		E/(E+F+G+H)	F/(E+F+G+H)	G/(E+F+G+H)	H/(E+F+G+H)		6f #4					6f #5					6f #6					6c
Pex -	Pex +		Cell1	13	17	3	8		0.31707	0.41463	0.07317	0.19512		x	Pex14	OMM	OXPHOS		x	OMM	OXPHOS	Pex14		x	OMM	OXPHOS	Pex14		x	OMM	PEX14		x	OMM	PEX14
0.037	0.021		Cell2	18	6	9	2		0.51429	0.17143	0.25714	0.05714		0.00855	1.91429	0.3	0.08143		0.00779	0.78759	0.07143	0.09023		0.00706	0.15476	0.17262	1.23214		0	0.02905	0.03946		0.00779	0.03434	0.00503
0.019	0.053		Cell3	16	2	2	3		0.69565	0.08696	0.08696	0.13043		0.02566	4.43657	0.81503	0.15697		0.02336	0.58647	0.09023	0.22744		0.02118	0.29663	0.42758	0.99901		0.02506	0.04022	0.03653		0.02336	0.02542	0.00636
0.059	0.084		Cell4	24	6	2	16		0.5	0.125	0.04167	0.33333		0.04277	7.20743	1.06154	0.0296		0.03893	0.89731	0.38465	0.15166		0.03529	0.09921	0.22222	0.61905		0.05012	0.00422	0.05195		0.03893	0.0392	0.0271
0.031	0.021													0.05988	14.3099	0.69686	0.0148		0.0545	1.20835	0.4631	0.04363		0.04941	0	0	0.93452		0.07518	0.05508	0.0822		0.0545	0.05299	0.03262
0.055	0.018													0.07698	21.803	1.71491	0.28749		0.07007	1.29017	0.46478	0.23753		0.06353	0.14881	0.06548	2.07143		0.10024	0.09114	0.19785		0.07007	0.05662	0.03274
0.034	0.044													0.09409	30.7143	4.1	0.39429		0.08564	1.4079	0.65038	0.07519		0.07764	0.2996	0.43353	2.76091		0.1253	0.10266	0.28058		0.08564	0.06184	0.04582
0.007	0.014													0.12831	41.6886	8.62	0.44		0.11679	3.6391	0.95301	1.25376		0.10588	1.20833	1.42857	5.17262		0.15036	0.32891	0.56476		0.10122	0.06287	0.05052
0.016	0.06													0.14541	35.04	10.6257	0.34571		0.13236	7.09379	0.91957	1.80877		0.12	1.04365	2.0754	9.71032		0.17542	0.70321	0.86507		0.11679	0.16076	0.06714
0.008	0.03													0.16252	28.5714	11.7286	0.52571		0.14793	11.0602	2.19232	1.30896		0.13411	2.125	2.11607	16.3661		0.20048	1	1		0.13236	0.31393	0.06478
0.027	0.064													0.17963	18.56	11.64	0.46571		0.1635	13.2449	4.81678	0.65789		0.14823	4.35714	3.20238	24.9167		0.22554	0.87045	0.96402		0.14793	0.48978	0.15444
0.061	0.079													0.19673	15.5714	9.77714	0.36857		0.17907	14.6461	4.46528	1.1387		0.16235	8.20238	4.41071	32.4643		0.2506	0.35683	0.61847		0.1635	0.58664	0.33933
0.064	0.062													0.21384	19.6257	10.5171	1.11714		0.19464	15.6476	5.74476	0.82291		0.17646	9.96429	4.13095	36.4405		0.27566	0.16885	0.40058		0.17907	0.64877	0.31456
0.066	0.048													0.23095	24.0374	11.3434	0.97189		0.21022	13.1673	8.81955	0.74248		0.19058	9.72024	3.3631	36.5476		0.30072	0.10355	0.17373		0.19464	0.69317	0.4047
0.054	0.077													0.24806	33.4294	7.8932	0.57669		0.22579	11.8556	10.7903	0.45865		0.2047	9.27381	3.13095	32.9048		0.32578	0.12255	0.05068		0.21022	0.58321	0.62131
0.023	0.06													0.26516	37.9663	6.50571	0.05314		0.24136	10.7297	10.1649	0.40621		0.21882	8.39583	2.84821	31.9732		0.35084	0.11333	0.04687		0.22579	0.52505	0.76014
0.014	0.028													0.28227	39.3583	3.29943	0.08286		0.25693	8.90117	13.1538	0.28571		0.23293	6.13889	1.69048	35.9524		0.3759	0.04699	0.01918		0.24136	0.47513	0.71609
0.063	0.006													0.29938	28.5267	1.78291	0.15994		0.2725	9.84804	14.1951	0.22665		0.24705	3.58333	2.50595	36.6369		0.40096	0.00192	0.00522		0.25693	0.39406	0.92665
0.009	0.04													0.31649	20.1136	0.81829	0.06177		0.28807	11.963	12.9172	0.72349		0.26117	1.89286	2.76191	28.3571		0.42602	0	0		0.2725	0.43604	1
0.082	0.013													0.33359	16.6893	0.88103	0.32286		0.30365	12.9004	12.7613	0.94173		0.27529	0.71825	1.24504	18.0694						0.28807	0.52981	0.90998
0.029	0.076													0.3507	12.5309	0.66143	0.14657		0.31922	16.6284	12.8293	1.06332		0.2894	0.7381	0.72619	11.3929						0.30365	0.57137	0.89899
0.047	0.023													0.36781	6.04	1.27429	0.00286		0.33479	19.7977	11.7621	1.33261		0.30352	0.13095	0.31548	7.07738						0.31922	0.73666	0.90379
0.016	0.055													0.38492	3.65143	1.35429	0		0.35036	21.6063	9.27196	1.23289		0.31764	0	0.06746	4.93651						0.33479	0.87717	0.8286
0.007	0.06													0.40202	1.97143	0.89429	0		0.36593	21.4802	5.85704	1.12792		0.33175	0	0.000992064	2.68552						0.35036	0.95736	0.65318
0.085	0.024													0.41913	0.91714	0.59143	0		0.3815	22.5681	4.37921	0.62574		0.34587	0.01786	0.18452	1.17262						0.36593	0.95177	0.41261
0.015	0.018													0.43624	1.85429	0.67714	0.10857		0.39707	21.6711	3.33083	0.94361											0.3815	1	0.3085
0.016	0.05													0.45335	2.21143	0.51714	0.21143		0.41265	17.6684	2.33785	0.48506											0.39707	0.96023	0.23465
0.016	0.038													0.47045	1.53429	0.43143	0		0.42822	11.947	0.92808	0.56183											0.41265	0.78277	0.16469
0.011	0.037													0.48756	1.39429	0.69429	0.14286		0.44379	5.46458	1.0923	0.47101											0.42822	0.5291	0.06538
0.074	0.049													0.50467	1.28857	0.50286	0.22		0.45936	2.79769	0.85101	0.05194											0.44379	0.2417	0.07695
0.027	0.081													0.52177	1.39743	1.20629	0.32771		0.47493	1.32004	0.17669	0.05966											0.45936	0.12346	0.05995
0.003	0.045													0.53888	1.31589	3.23789	0.26429		0.4905	0.81579	0.34399	0.69549											0.47493	0.05794	0.01245
0.016	0.084													0.55599	0.90766	7.07669	0.1112		0.50608	1.10061	0.18619	0.51237											0.4905	0.03559	0.02423
0.016	0.061													0.5731	0.5572	11.2011	0.16291		0.52165	0.97744	0.22556	0.16353											0.50608	0.04821	0.01312
0.084	0.014													0.5902	1.39789	12.2655	0.0512		0.53722	0.82093	0.39474	0.35101											0.52165	0.04275	0.01589
0.054	0.013													0.60731	2.38143	13.7163	0.43629		0.55279	0.36624	0.15038	0.4444											0.53722	0.03581	0.02781
0.011	0.072													0.62442	1.63189	14.8583	0.68406		0.56836	0.32717	0	0.0188											0.55279	0.01565	0.01059
0.016	0.045													0.64153	1.66143	15.1535	0.88017		0.58393	0.30639	0	0.18045											0.56836	0.01392	0
0.013	0.076													0.65863	1.58286	15.9829	0.46571		0.59951	0.01316	0	0.20865											0.58393	0.013	0
0.009	0.006													0.67574	0.67143	7.68571	0.84																0.59951	0	0
0.014	0.07													0.69285	0.32	4.57429	0.34571
0.009	0.014													0.70996	0.45429	2.68286	0
0.009	0.006													0.72706	0.79714	0.46857	0.02
0.028	0.061													0.74417	0.38286	0.18	0.09429
0.014	0.016													0.76128	0.52571	0.23429	0
0.019	0.021													0.77839	0.63429	0.01429	0
0.016	0.008													0.79549	0.00394	0.1596	0.1204
0.044	0.031													0.8126	0	0.50714	0.23623
0.03	0.063													0.82971	0	0.81697	0.23663
0.005	0.063													0.84681	0.04429	0.48874	0.02714
0.063	0.016													0.86392	0.36714	0.38143	0.06143
0.016	0.016
0.009	0.016
0.014	0.063
0.083	0.016
0.016	0.016
0.014	0.031
0.076	0.016
0.042	0.016
0.039	0.062
0.058	0.016
0.013	0.016
0.009	0.034
0.036	0.056
0.08	0.062
0.015	0.025
0.016	0.016
0.01	0.016
0.023	0.016
0.024	0.016
0.067	0.051
0.03	0.012
0.009	0.016
0.026	0.016
0.026	0.016
0.016	0.046
0.006	0.084
0.022	0.016
0.042	0.053
0.066	0.015
0.061	0.025
0.012	0.058
0.073	0.046
0.078	0.015
0.011	0.059
0.014	0.016
0.023	0.016
0.005	0.016
0.041	0.016
0.009	0.04
0.076	0.016
0.021	0.079
0.031	0.021
0.016	0.028
0.047	0.016
0.038	0.024
0.043	0.016
0.058	0.024
0.009	0.073
0.009	0.052
0.066	0.028
0.009	0.056
0.013	0.058
0.017	0.014
0.009	0.059
0.005	0.027
0.003	0.013
0.045	0.044
0.004	0.068
0.063	0.04
0.039	0.074
0.019	0.032
0.02	0.014
0.005	0.05
0.005	0.039
0.000622	0.047
0.005	0.066
0.009	0.024
0.032	0.021
0.013	0.016
0.004	0.003
0.016	0.016
0.006	0.029
0.08	0.016
0.076	0.026
0.003	0.016
0.012	0.083
0.016	0.009
0.017	0.021
0.003	0.015
0.036	0.02
0.028	0.033
0.013	0.045
0.003	0.041
0.008	0.006
0.004	0.035
0.006	0.026
0.002	0.042
0.003	0.064
0.012	0.028
0.018	0.038
0.051	0.047
0.001	0.053
	0.024
	0.021
	0.066
	0.004
	0.011
	0.017
	0.01
	0.003
	0.01
	0.021
	0.013
	0.01
	0.024
	0.011
	0.017
	0.044
	0.015
	0.01
	0.014
	0.005
	0.007
	0.015
	0.015
	0.013
	0.025
	0.009
	0.003
	0.005
	0.01
	0.005
	0.008
	0.008
	0.011
	0.011
	0.006
	0.081
	0.009
	0.004
	0.012
	0.01
	0.015
	0.052
	0.019
	0.073
	0.08
	0.028
	0.078
	0.059
	0.006
	0.018
	0.072
	0.056
	0.044
	0.036
	0.023
	0.006
	0.032
	0.015
	0.041
	0.042
	0.052
	0.033
	0.067
	0.059
	0.023
	0.018
	0.08
	0.084
	0.046
	0.064
	0.006
	0.048
	0.045
	0.052
	0.075
	0.041
	0.065
	0.038
	0.01
	0.041
	0.054
	0.026
	0.037
	0.077
	0.078
	0.039
	0.024
	0.038
	0.042
	0.054
	0.085

## Sheet: Figure 7b
7b #1	Column1	Column2		7b #2	Column1	Column2		7e #3	Column2	Column3	Column4	7e #4	Column6	Column7	Column8	7e #5	Column10	Column11	Column12	7e #6	Column14	Column15
x	New OMM	PEX14		x	New OMM	PEX14		x	OMM	TMRE		x	OMM	TMRE		x	OMM	TMRE		x	OMM	TMRE
0.00751	0.15825	0.000230157		0.79398	0.04691	0.04349		0	0	0.11371		0	0.06636	0.20527		0	0.22365	1		0	0	0
0.02254	0.21557	0		0.82302	0.03151	0.01684		0.0293	0.00907	0.07354		0.0293	0.03099	0.12164		0.0293	0.04766	0.57796		0.0293	0.00646	0.00155
0.03756	0.27014	0.0003001		0.85207	0.02258	0.01148		0.05859	0.02966	0		0.05859	0.03862	0.07487		0.05859	0.13166	0.39436		0.05859	0.01151	0.05136
0.05259	0.27867	0.00965		0.88112	0.00815	0		0.08789	0.00412	0.15595		0.08789	0.02592	0.07832		0.08789	0.13872	0.13471		0.08789	0.04285	0.0479
0.06761	0.28051	0.022		0.91016	0.04768	0.02585		0.11719	0.02742	0.58104		0.11719	0.02933	0.07141		0.11719	0.41556	0.23241		0.11719	0.04326	0.06314
0.08263	0.28795	0.04144		0.93921	0.09383	0.11765		0.14648	0.08099	0.33765		0.14648	0.0364	0.10835		0.14648	1	0.21127		0.14648	0.07604	0.01594
0.09766	0.31869	0.06328		0.96826	0.08896	0.16637		0.17578	0.1788	0.40636		0.17578	0.0685	0.09571		0.17578	0.80644	0.07612		0.17578	0.09272	0.06362
0.11268	0.38765	0.09827		0.9973	0.16395	0.17883		0.20508	0.21409	0.26091		0.20508	0.1047	0.11604		0.20508	0.40922	0		0.20508	0.13317	0.05285
0.12771	0.45813	0.13234		1.02635	0.38456	0.18421		0.23438	0.43478	0.14071		0.23438	0.13568	0.23581		0.23438	0.14267	0.39832		0.23438	0.18834	0.06433
0.14273	0.61393	0.13026		1.0554	0.68682	0.31835		0.26367	0.81153	0.17531		0.26367	0.17041	0.34031		0.26367	0.02279	0.40996		0.26367	0.56976	0.06497
0.15776	0.74997	0.1221		1.08444	0.76133	0.70406		0.29297	1	0.2479		0.29297	0.33809	0.43375		0.29297	0.02906	0.73171		0.29297	1	0.10829
0.17278	0.86852	0.08349		1.11349	0.57077	1		0.32227	0.85194	0.38936		0.32227	0.67859	0.53522		0.32227	0	0.93688		0.32227	0.88335	0.09743
0.18781	1	0.04925		1.14254	0.41361	0.98063		0.35156	0.53661	0.08624		0.35156	0.86446	0.52531						0.35156	0.73493	0.1272
0.20283	0.92541	0.11586		1.17158	0.41957	0.82357		0.38086	0.2379	0.35213		0.38086	1	0.72988						0.38086	0.56238	0.09621
0.21785	0.85858	0.18955		1.20063	0.77154	0.848		0.41016	0.14414	0.47917		0.41016	0.90847	0.88461						0.41016	0.716	0.1586
0.23288	0.7732	0.277		1.22968	1	0.58142		0.43945	0.12506	0.46908		0.43945	0.87574	1						0.43945	0.85099	0.08284
0.2479	0.64564	0.35821		1.25872	0.65432	0.36366		0.46875	0.13576	0.44664		0.46875	0.67037	0.91719						0.46875	0.65342	0.05494
0.26293	0.68978	0.46657		1.28777	0.30389	0.2566		0.49805	0.1477	0.12201		0.49805	0.79016	0.75955						0.49805	0.39158	0.01627
0.27795	0.70008	0.5635		1.31682	0.16343	0.26577		0.52734	0.10277	0.21015		0.52734	0.8929	0.61486						0.52734	0.1497	0.07364
0.29298	0.70787	0.76282		1.34586	0.08417	0.31476		0.55664	0.03926	0.53536		0.55664	0.95881	0.4755						0.55664	0.19495	0.08874
0.308	0.73848	0.96973		1.37491	0.04258	0.50929		0.58594	0.09892	0.66497		0.58594	0.7811	0.41622						0.58594	0.11782	0.01324
0.32303	0.73793	0.86467		1.40396	0.00793	0.54662		0.61523	0.11737	1		0.61523	0.3942	0.296						0.61523	0.05114	0.04327
0.33805	0.74986	0.7873		1.433	0	0.59176						0.64453	0.1591	0.22714						0.64453	0.06554	0.02511
0.35307	0.82914	0.68666		1.46205	0.02876	0.85805						0.67383	0.07877	0.12908						0.67383	0.032	0.02971
0.3681	0.90542	0.57973										0.70313	0.06224	0.10322						0.70312	0.0113	0.11048
0.38312	0.91996	0.71625										0.73242	0.03756	0.10349						0.73242	0.04483	0.07704
0.39815	0.92574	0.84558										0.76172	0.02929	0.06273						0.76172	0.0391	0.07553
0.41317	0.8481	0.92241										0.79102	0	0						0.79102	0.00977	0.16559
0.4282	0.77055	1										0.82031	0.000624371	0.04141						0.82031	0.00993	0.13527
0.44322	0.63133	0.79297																		0.84961	0.0278	0.19032
0.45825	0.51036	0.59315																		0.87891	0.1041	0.24787
0.47327	0.36852	0.487																		0.9082	0.13698	0.23862
0.4883	0.24262	0.35317																		0.9375	0.11812	0.34619
0.50332	0.16362	0.29685																		0.9668	0.14706	0.49172
0.51834	0.0816	0.23947																		0.99609	0.17737	0.68984
0.53337	0.068	0.15675																		1.02539	0.16379	0.98682
0.54839	0.05248	0.08326																		1.05469	0.14824	1
0.56342	0.04443	0.06056
0.57844	0.02973	0.03787
0.59347	0.01862	0.04123
0.60849	0	0.04928

## Sheet: Figure 8a,b,c,f,g,h,j
8a	Column1	8b	Column1		8c	Column1	Column2		8d	Column1	Column2	Column3		8e	Column1	Column2	Column3		8f	Column1	Column2	Column3	Column4	Column5	Column6		8g	Column1	Column2	Column3	Column4	Column5	Column6		8h	Column1		8j	Column2
x	y	x	y			Tip	Side		x	OMP	PEX14	PEX16		x	OMP	PMP70	PEX16			PEX14	PEX16	Both	u/(u+v+w)	v/(u+v+w)	w/(u+v+w)			PEX16	PMP70	both	AC/(AC+AD+AE)	AD/(AC+AD+AE)	AE/(AC+AD+AE)		FWHM			Area
0	0	0	0.49776		Exp1	57	43		0	0.0075	0.15426	0.00284		0	0.00353	0.04937	0		Cell1	1	0	2	0.33333	0	0.66667		Cell1	0	0	5	0	0	1		Pex14_Pex16	Pmp70_Pex16		PMP+	PMP-
0.02502	0.02502	0.01999	0.45382		Exp2	60	40		0.01933	0.01779	0.06186	0.00401		0.01929	0	0.01716	2.40198e-13		Cell2	0	0	1	0	0	1		Cell2	1	0	1	0.5	0	0.5		0.11291	0.18549		0.024	0.112
0.05004	0.05004	0.03998	0.34853		Exp3	56	44		0.03866	0.01521	0.00524	0.00271		0.03857	0.00475	0.01407	1.19908e-12		Cell3	1	0	2	0.33333	0	0.66667		Cell3	0	0	2	0	0	1		0.191	0.14		0.035	0.019
0.07506	0.07506	0.05997	0.3001		Exp4	59	41		0.05799	0.01288	0.01601	1.55989e-06		0.05786	0.0188	0.02841	0.00012495		Cell4	2	0	4	0.33333	0	0.66667		Cell1	0	0	0	--	--	--		0.123	0.17203		0.05	0.032
0.10008	0.10008	0.07996	0.27057		Exp5	52	48		0.07732	0.00961	0.01968	0.000133839		0.07714	0.00744	0.02702	0.000710011		Cell5	0	1	7	0	0.125	0.875		Cell2	0	0	2	0	0	1		0.12845	0.20131		0.037	0.014
0.1251	0.1251	0.09995	0.28037		Exp6	57	43		0.09665	0.01731	0.0141	7.17686e-05		0.09643	0.01884	0.02415	0.00568		Cell1	0	3	10	0	0.23077	0.76923		Cell3	0	0	5	0	0	1		0.09952	0.26994		0.052	0.032
0.15012	0.15012	0.11994	0.12869		Exp7	67	33		0.11598	0.02215	1.12974e-06	1.74572e-05		0.11571	0.03477	0.03348	0.00722		Cell2	1	0	7	0.125	0	0.875		Cell4	0	0	6	0	0	1		0.20342	0.222		0.041	0.034
0.17514	0.17514	0.13993	0.08273		Exp8	65	35		0.13531	0.02109	5.96977e-07	0.000347205		0.135	0.08261	0.07687	0.00341		Cell3	2	0	3	0.4	0	0.6		Cell5	2	0	0	1	0	0		0.10677	0.20743		0.017	0.031
0.20016	0.20016	0.15992	0.03343						0.15464	0.01214	1.59973e-15	0.00231		0.15428	0.08047	0.06843	5.88001e-06		Cell4	0	3	5	0	0.375	0.625		Cell6	0	0	3	0	0	1		0.11666	0.18941		0.023	0.019
0.22518	0.22518	0.17991	0.02516						0.17397	0.0025	0	0.00231		0.17357	0.0586	0.07649	8.82001e-06		Cell5	1	0	6	0.14286	0	0.85714										0.11666	0.24209		0.03	0.031
0.2502	0.2502	0.1999	0.05109						0.1933	0.00997	0	0.00363		0.19285	0.01782	0.0578	0.000446881		Cell6	0	0	3	0	0	1										0.09999	0.1585		0.029	0.013
0.27522	0.27522	0.21989	0.04026						0.21263	0.00297	0	0.000723505		0.21214	0.03734	0.0413	0.00416		Cell7	1	0	2	0.33333	0	0.66667										0.10196	0.11241		0.021	0.008
0.30024	0.30024	0.23988	0.13718						0.23196	0.000247222	6.75922e-08	0.00087868		0.23142	0.04368	0.04097	0.00765		Cell8	6	0	8	0.42857	0	0.57143										0.10007	0.12527		0.032	0.011
0.32526	0.32526	0.25987	0.06988						0.25129	0.00197	5.52219e-08	0.000651736		0.25071	0.04764	0.01627	0.00579		Cell9	0	0	1	0	0	1										0.15733	0.11929		0.042	0.017
0.35028	0.35028	0.27986	0.1117						0.27062	0.02626	0.00125	0.00935		0.26999	0.05016	0.02081	0.01591		Cell1	0	0	0	--	--	--										0.15733	0.18933		0.04	0.022
0.37529	0.37529	0.29985	0.1164						0.28995	0.0473	0.000448373	0.00808		0.28928	0.13483	0.04093	0.04567		Cell2	0	0	1	0	0	1										0.15604	0.16465		0.032	0.014
0.40031	0.40031	0.31984	0.11201						0.30928	0.07668	0.01131	0.03912		0.30856	0.18886	0.05214	0.04859		Cell3	1	0	3	0.25	0	0.75										0.2649	0.13125		0.026	0.008
0.42533	0.42533	0.33983	0.11602						0.32861	0.08255	0.02341	0.03892		0.32785	0.37892	0.07495	0.04998		Cell4	0	0	1	0	0	1										0.14819			0.027	0.011
0.45035	0.45035	0.35982	0.41545						0.34794	0.07948	0.02739	0.03152		0.34714	0.60852	0.19507	0.09618		Cell5	0	0	2	0	0	1										0.15688			0.043	0.044
0.47537	0.47537	0.37981	0.62717						0.36727	0.14535	0.07954	0.04595		0.36642	0.56005	0.41737	0.26832		Cell6	1	0	1	0.5	0	0.5										0.09888			0.032	0.036
0.50039	0.50039	0.39981	1						0.3866	0.33727	0.19453	0.21803		0.38571	0.54303	0.6168	0.65901																		0.15577			0.035	0.018
0.52541	0.52541	0.4198	0.85562						0.40593	0.51372	0.24064	0.37488		0.40499	0.67845	0.63981	0.8037																		0.15271			0.023	0.02
0.55043	0.55043	0.43979	0.664						0.42526	0.62318	0.25583	0.60345		0.42428	0.92989	0.83401	0.86272																		0.10719			0.032	0.042
0.57545	0.57545	0.45978	0.54978						0.44459	0.85267	0.49347	0.96603		0.44356	1	1	0.97568																		0.1346			0.018	0.008
0.60047	0.60047	0.47977	0.35045						0.46392	1	0.87691	1		0.46285	0.81558	0.93069	1																		0.11624			0.032	0.027
0.62549	0.62549	0.49976	0.24783						0.48325	0.96085	0.99198	0.89139		0.48213	0.86294	0.81077	0.9081																		0.12616			0.03	0.008
0.65051	0.65051	0.51975	0.26571						0.50258	0.96791	1	0.78178		0.50142	0.89774	0.67746	0.88151																		0.26443			0.068	0.008
0.67553	0.67553	0.53974	0.10081						0.52191	0.91121	0.39062	0.75662		0.5207	0.77408	0.71438	0.7825																		0.157			0.02	0.042
0.70055	0.70055	0.55973	0.01792						0.54124	0.80672	0.32095	0.59789		0.53999	0.85284	0.69706	0.77276																		0.11305			0.013	0.024
0.72557	0.72557	0.57972	0.01208						0.56057	0.55256	0.03121	0.15847		0.55927	0.74565	0.70577	0.69314																		0.12			0.039	0.02
0.75059	0.75059	0.59971	0.01753						0.5799	0.54239	0.02518	0.11684		0.57856	0.53697	0.73815	0.51009																		0.153			0.021	0.017
0.77561	0.77561	0.6197	0.09624						0.59923	0.22026	0.00217	0.02565		0.59784	0.41381	0.70685	0.41263																		0.11305			0.024	0.03
		0.63969	0.10585						0.61856	0.05746	0.00104	0.02642		0.61713	0.40766	0.63893	0.26181																		0.16668			0.008	0.022
		0.65968	0.13704						0.63789	0.04124	0.00104	0.02696		0.63642	0.4346	0.52392	0.14025																		0.16668			0.024	0.029
		0.67967	0.14965						0.65722	0.02832	0.04055	0.00672		0.6557	0.30733	0.46384	0.10406																		0.13591			0.016	0.02
		0.69966	0.09025						0.67655	0.01767	0.09945	0.000461646		0.67499	0.30208	0.34923	0.05322																		0.10912			0.035	0.008
		0.71965	0.10328						0.69588	0.01456	0.15266	9.69845e-06		0.69427	0.32746	0.23194	0.02986																		0.12716			0.032	0.021
		0.73964	0.04977						0.71521	0.0213	0.09112	0.00385		0.71356	0.33879	0.15101	0.01695																		0.12449			0.037	0.011
		0.75963	0.01187						0.73454	0.01884	0.06539	0.00495		0.73284	0.20414	0.09401	0.01036																		0.14868			0.04	0.04
		0.77962	0.00333						0.75387	0.01702	0.06655	0.00406		0.75213	0.13241	0.08266	0.01023																		0.11557			0.095	0.023
		0.79961	0.02338						0.7732	0.00986	0.04344	0.00288		0.77141	0.1831	0.10689	0.0032																		0.13643			0.023	0.027
		0.8196	0.03111						0.79253	0.000129361	0.02372	0.00408		0.7907	0.29297	0.17206	0.000808501																		0.13643			0.033	0.023
		0.83959	0						0.81186	0	0.02388	0.00666		0.80998	0.38796	0.24379	1.47e-06																		0.14658			0.031	0.018
									0.83119	0.00688	0.02273	0.0047		0.82927	0.3745	0.29192	6.47977e-09																					0.023	0.008
									0.85052	0.02419	0.00337	0.00142		0.84855	0.15374	0.28522	3.32809e-12																					0.038	0.03
									0.86985	0.01324	6.59589e-06	2.93954e-08		0.86784	0.13152	0.17794	6.22987e-12																					0.093	0.038
									0.88918	0.01797	0.00192	8.01028e-09		0.88712	0.19247	0.1162	7.60432e-09																					0.111	0.034
									0.90851	0.01401	2.96727e-07	1.1352e-07		0.90641	0.19781	0.11522	5.29201e-05																					0.039	0.024
									0.92784	0.01587	4.39806e-07	1.86956e-07		0.92569	0.216	0.09738	0.00010584																					0.036	0.029
									0.94717	0.03122	0	2.11416e-07		0.94498	0.27056	0.07051	0.00104																					0.031	0.081
									0.9665	0.00363	0	0		0.96427	0.29584	0.05664	0.00307																					0.024	0.076
														0.98355	0.21676	0.02033	0.00325																					0.069	0.039
														1.00284	0.0774	0.000111779	0.00421																					0.084	0.04
														1.02212	0.03724	0	0.00432																					0.037	0.008
														1.04141	0.11175	0.00193	0.00294																					0.034	0.02
																																						0.066	0.018
																																						0.042	0.026
																																						0.091	0.016
																																						0.035	0.038
																																						0.017	0.014
																																						0.039	0.018
																																						0.05	0.03
																																						0.033	0.035
																																						0.088	0.017
																																						0.044	0.043
																																						0.02	0.02
																																						0.025	0.016
																																						0.064	0.032
																																						0.024	0.023
																																						0.027	0.03
																																						0.039	0.029
																																						0.045	0.013
																																						0.032	0.021
																																						0.03	0.063
																																						0.032	0.034
																																						0.024	0.008
																																						0.038	0.023
																																						0.062	0.043
																																						0.061	0.032
																																						0.038	0.021
																																						0.029	0.031
																																						0.022	0.019
																																						0.15	0.025
																																						0.031	0.029
																																						0.04	0.031
																																						0.045	0.03
																																						0.036	0.067
																																						0.215	0.026
																																						0.025	0.033
																																						0.042	0.016
																																						0.072	0.057
																																						0.038	0.024
																																						0.046	0.044
																																						0.032	0.059
																																						0.068	0.033
																																						0.076	0.025
																																						0.025	0.029
																																						0.022	0.022
																																						0.031	0.036
																																						0.038	0.07
																																						0.039	0.044
																																						0.095	0.016
																																						0.023	0.017
																																						0.023	0.074
																																						0.045	0.031
																																						0.05	0.024
																																						0.022	0.014
																																						0.032	0.023
																																						0.129	0.042
																																						0.024	0.008
																																						0.06	0.029
																																						0.025	0.064
																																						0.055	0.041
																																						0.02	0.057
																																						0.087	0.03
																																						0.03	0.036
																																						0.067	0.033
																																						0.033	0.021
																																						0.072	0.016
																																						0.104	0.063
																																						0.04	0.014
																																						0.034	0.095
																																						0.021	0.036
																																						0.027	0.053
																																						0.034	0.014
																																						0.044	0.008
																																						0.068	0.037
																																						0.068	0.014
																																						0.035	0.037
																																						0.028	0.021
																																						0.058	0.057
																																						0.321	0.02
																																						0.032	0.02
																																						0.058	0.025
																																						0.233	0.034
																																						0.055	0.035
																																						0.128	0.031
																																						0.035	0.033
																																						0.025	0.033
																																						0.024	0.018
																																						0.028	0.079
																																						0.042	0.028
																																						0.034	0.08
																																						0.034	0.077
																																						0.029	0.068
																																						0.04	0.019
																																						0.05	0.042
																																						0.04	0.014
																																						0.029	0.013
																																						0.043	0.046
																																						0.042	0.023
																																						0.028	0.011
																																						0.024	0.011
																																						0.114	0.008
																																						0.076	0.028
																																						0.069	0.008
																																						0.118	0.016
																																						0.051	0.023
																																						0.044	0.103
																																						0.032	0.119
																																						0.042	0.04
																																						0.037	0.067
																																						0.061	0.021
																																						0.048	0.018
																																						0.034	0.008
																																						0.044	0.008
																																						0.038	0.032
																																						0.033	0.008
																																						0.121	0.037
																																						0.032	0.013
																																						0.011	0.159
																																						0.029	0.031
																																						0.028	0.013
																																						0.041	0.016
																																						0.059	0.022
																																						0.025	0.033
																																						0.126	0.008
																																						0.018	0.048
																																						0.035	0.051
																																						0.038	0.028
																																						0.049	0.013
																																						0.025	0.013
																																						0.109	0.055
																																						0.129	0.091
																																						0.046	0.011
																																						0.127	0.152
																																						0.038	0.008
																																						0.056	0.008
																																						0.074	0.011
																																						0.022	0.02
																																						0.045	0.098
																																						0.118	0.016
																																						0.021	0.054
																																						0.023	0.062
																																						0.036	0.027
																																						0.061	0.008
																																						0.042	0.038
																																						0.028	0.021
																																						0.063	0.011
																																						0.029	0.038
																																						0.033	0.031
																																						0.059	0.289
																																						0.033	0.024
																																						0.043	0.15
																																						0.031	0.086
																																						0.112	0.039
																																						0.069	0.016
																																						0.058	0.049
																																						0.04	0.018
																																						0.023	0.033
																																						0.041	0.02
																																						0.014	0.03
																																						0.039	0.008
																																						0.068	0.022
																																						0.068	0.013
																																						0.025	0.196
																																						0.083	0.131
																																						0.075	0.008
																																						0.021	0.008
																																						0.048	0.056
																																						0.067	0.015
																																						0.042	0.045
																																						0.053	0.008
																																						0.054	0.008
																																						0.034	0.013
																																						0.024	0.03
																																						0.047	0.015
																																						0.023	0.008
																																						0.033	0.027
																																						0.034	0.008
																																						0.065	0.011
																																						0.049	0.008
																																						0.066	0.008
																																						0.025	0.076
																																						0.09	0.008
																																						0.027	0.011
																																						0.026	0.035
																																						0.076	0.02
																																						0.032	0.013
																																						0.029	0.026
																																						0.052	0.008
																																						0.118	0.028
																																						0.04	0.041
																																						0.051	0.032
																																						0.013	0.192
																																						0.056	0.011
																																						0.06	0.019
																																						0.052	0.008
																																						0.043	0.031
																																						0.034	0.017
																																						0.028	0.008
																																						0.032	0.02
																																						0.047	0.075
																																						0.034	0.017
																																						0.117	0.058
																																						0.011	0.022
																																						0.021	0.023
																																						0.069	0.008
																																						0.037	0.021
																																						0.106	0.033
																																						0.035	0.034
																																						0.013	0.016
																																						0.042	0.058
																																						0.107	0.078
																																						0.032	0.011
																																						0.044	0.016
																																						0.023	0.021
																																						0.024	0.05
																																						0.023	0.026
																																						0.024	0.013
																																						0.036	0.023
																																						0.032	0.008
																																						0.129	0.025
																																						0.031	0.021
																																						0.025	0.164
																																						0.031	0.183
																																						0.028	0.031
																																						0.032	0.008
																																						0.027	0.028
																																						0.028	0.008
																																						0.043	0.014
																																						0.046	0.05
																																						0.066	0.122
																																						0.025	0.077
																																						0.024	0.052
																																						0.076	0.022
																																						0.021	0.051
																																						0.03	0.042
																																						0.031	0.008
																																						0.014	0.03
																																						0.042	0.18
																																						0.04	0.016
																																						0.058	0.013
																																						0.02	0.008
																																						0.03	0.034
																																						0.024	0.008
																																						0.057	0.058
																																						0.04	0.055
																																						0.058	0.043
																																						0.02	0.057
																																						0.069	0.008
																																						0.028	0.016
																																						0.054	0.025
																																						0.032	0.024
																																						0.033	0.078
																																						0.017	0.014
																																						0.508	0.045
																																						0.066	0.037
																																						0.04	0.011
																																						0.025	0.109
																																						0.032	0.162
																																						0.118
																																						0.035
																																						0.02
																																						0.041
																																						0.17
																																						0.037
																																						0.024
																																						0.128
																																						0.027
																																						0.068
																																						0.066
																																						0.04
																																						0.032
																																						0.029
																																						0.051
																																						0.035
																																						0.13
																																						0.022
																																						0.017
																																						0.026
																																						0.076
																																						0.022
																																						0.029
																																						0.063
																																						0.023
																																						0.114
																																						0.07
																																						0.143
																																						0.046
																																						0.027
																																						0.026
																																						0.024
																																						0.049
																																						0.027
																																						0.04
																																						0.053
																																						0.278
																																						0.02
																																						0.03
																																						0.095
																																						0.059
																																						0.038
																																						0.04
																																						0.04
																																						0.036
																																						0.043
																																						0.008
																																						0.039
																																						0.047
																																						0.04
																																						0.048
																																						0.091
																																						0.044
																																						0.013
																																						0.054
																																						0.04
																																						0.074
																																						0.032
																																						0.029
																																						0.022
																																						0.008
																																						0.023
																																						0.027
																																						0.058
																																						0.081
																																						0.061
																																						0.032
																																						0.117
																																						0.105
																																						0.029
																																						0.105
																																						0.083
																																						0.047
																																						0.128
																																						0.025
																																						0.032
																																						0.031
																																						0.073
																																						0.049
																																						0.03
																																						0.033
																																						0.031
																																						0.014
																																						0.036
																																						0.032
																																						0.031
																																						0.045
																																						0.338
																																						0.028
																																						0.049
																																						0.039
																																						0.02
																																						0.014
																																						0.029
																																						0.024
																																						0.037
																																						0.025
																																						0.017
																																						0.032
																																						0.048
																																						0.091
																																						0.022
																																						0.021
																																						0.024
																																						0.014
																																						0.048
																																						0.036
																																						0.036
																																						0.048
																																						0.031
																																						0.07
																																						0.024
																																						0.025
																																						0.08
																																						0.02
																																						0.052
																																						0.024
																																						0.02
																																						0.03
																																						0.029
																																						0.047
																																						0.031
																																						0.017
																																						0.028
																																						0.035
																																						0.035
																																						0.054
																																						0.014
																																						0.029
																																						0.047
																																						0.056
																																						0.028
																																						0.04
																																						0.027
																																						0.02
																																						0.052
																																						0.04
																																						0.203
																																						0.02
																																						0.088
																																						0.068
																																						0.033
																																						0.019
																																						0.062
																																						0.019
																																						0.146
																																						0.008
																																						0.054
																																						0.014
																																						0.035
																																						0.081
																																						0.292
																																						0.089
																																						0.033
																																						0.024
																																						0.021
																																						0.103
																																						0.104
																																						0.029
																																						0.077
																																						0.025
																																						0.025
																																						0.025
																																						0.042
																																						0.091
																																						0.058
																																						0.016
																																						0.103
																																						0.03
																																						0.08
																																						0.077
																																						0.059
																																						0.026
																																						0.147
																																						0.015
																																						0.014
																																						0.066
																																						0.008
																																						0.095
																																						0.424
																																						0.214
																																						0.145
																																						0.412
																																						0.16
																																						0.454
																																						0.15
																																						0.159
																																						0.019
																																						0.041
																																						0.388
																																						0.361
																																						0.253
																																						0.057
																																						0.092
																																						0.038
																																						0.457
																																						0.02
																																						0.017
																																						0.021
																																						0.033
																																						0.016
																																						0.075
																																						0.163
																																						0.041
																																						0.02
																																						0.119
																																						0.043
																																						0.197
																																						0.484
																																						0.217
																																						0.683
																																						0.045
																																						0.036
																																						0.282
																																						0.079
																																						0.32
																																						0.186
																																						0.355
																																						0.044
																																						0.264
																																						0.011
																																						0.357
																																						0.034
																																						0.326
																																						0.288
																																						0.144
																																						0.092
																																						0.083
																																						0.056
																																						0.048
																																						0.03
																																						0.031

## Sheet: Figure 9c,d,e,f,h
9c	Column1	Column2	Column3		9d	Column1	Column2	Column3				9e	Column1	Column2	Column3	Column4	Column5	Column6	Column7	Column8		9f	Column1	Column2	Column3	Column4	Column5	Column6	Column7	Column8		9h	Column2	Column3	Column4	Column5	Column6	Column7	Column8	Column9	Column10	Column11	Column12	Column13	Column14	Column15	Column16	Column17	Column18
x	PEX16	ER	OMM		x	PEX14	ER	OMM				Cells	ER	PEX16	both	none	N/(N+O+P+Q)	O/(N+O+P+Q)	P/(N+O+P+Q)	Q/(N+O+P+Q)		Cells	ER	PEX14	both	none	X/(X+Y+Z+AA)	Y/(X+Y+Z+AA)	Z/(X+Y+Z+AA)	AA/(X+Y+Z+AA)		Cells	Drp1	PEX14	both	none	AH/(AH+AI+AJ+AK)	AI/(AH+AI+AJ+AK)	AJ/(AH+AI+AJ+AK)	AK/(AH+AI+AJ+AK)		Cells	ER	DRP1	both	none	AR/(AR+AS+AT+AU)	AS/(AR+AS+AT+AU)	AT/(AR+AS+AT+AU)
0	0.00357	0.04189	0.0303		0	0.0441	0.4907	0.28334				Cell2	2	0	3	1	0.33333	0	0.5	0.16667		Cell1	10	2	16	2	0.33333	0.06667	0.53333	0.06667		Cell1	5	2	0	6	0.38462	0.15385	0	0.46154		Cell1	1	0	4	0	0.2	0	0.8
0.0293	0.00321	0.04902	0.03546		0.0293	0.05626	0.55281	0.24573				Cell3	0	1	3	0	0	0.25	0.75	0		Cell2	5	0	13	1	0.26316	0	0.68421	0.05263		Cell2	5	0	6	4	0.33333	0	0.4	0.26667		Cell2	3	2	15	0	0.15	0.1	0.75
0.05859	0.00441	0.10964	0.03656		0.05859	0.09137	0.70335	0.25619				Cell4	2	0	6	0	0.25	0	0.75	0		Cell3	0	0	10	0	0	0	1	0		Cell3	8	0	10	2	0.4	0	0.5	0.1		Cell3	3	0	3	0	0.5	0	0.5
0.08789	0.00745	0.3064	0.03383		0.08789	0.11724	0.78699	0.27526				Cell2	3	0	1	1	0.6	0	0.2	0.2		Cell4	0	0	10	0	0	0	1	0		Cell4	8	0	3	3	0.57143	0	0.21429	0.21429		Cell4	2	0	4	0	0.33333	0	0.66667
0.11719	0.01191	0.57744	0.02974		0.11719	0.10855	0.75523	0.24481				Cell3	4	1	12	0	0.23529	0.05882	0.70588	0												Cell5	3	0	9	2	0.21429	0	0.64286	0.14286		Cell5	0	0	5	0	0	0	1
0.14648	0.01931	0.61467	0.02532		0.14648	0.08023	0.75073	0.24997				Cell6	7	0	15	1	0.30435	0	0.65217	0.04348												Cell1	1	0	2	1	0.25	0	0.5	0.25
0.17578	0.02662	0.44298	0.0224		0.17578	0.04731	0.80076	0.27142				Cell2	11	1	4	3	0.57895	0.05263	0.21053	0.15789												Cell2	9	0	2	1	0.75	0	0.16667	0.08333
0.20508	0.03296	0.21709	0.02115		0.20508	0.0361	0.87215	0.2366				Cell3	0	0	3	0	0	0	1	0												Cell4	2	0	10	1	0.15385	0	0.76923	0.07692
0.23438	0.0358	0.12442	0.02201		0.23438	0.04924	1	0.26616				Cell4	2	0	12	0	0.14286	0	0.85714	0												Cell5	0	0	1	2	0	0	0.33333	0.66667
0.26367	0.03585	0.07489	0.02447		0.26367	0.09398	0.78314	0.30249																								Cell8	0	0	0	4	0	0	0	1
0.29297	0.03187	0.05021	0.02816		0.29297	0.0848	0.3018	0.34494
0.32227	0.02725	0.03145	0.03282		0.32227	0.05072	0.14127	0.39567
0.35156	0.02273	0.01889	0.03856		0.35156	0.07077	0.16477	0.48114
0.38086	0.02034	0.01531	0.04625		0.38086	0.11129	0.18438	0.55745
0.41016	0.01955	0.01934	0.05621		0.41016	0.16077	0.12121	0.68042
0.43945	0.02169	0.03613	0.07049		0.43945	0.27931	0.10443	0.77302
0.46875	0.02717	0.08484	0.0908		0.46875	0.47833	0.1566	0.84497
0.49805	0.03718	0.15857	0.11936		0.49805	0.69704	0.24631	0.88793
0.52734	0.05759	0.3354	0.16243		0.52734	0.88192	0.324	0.98471
0.55664	0.09165	0.48657	0.22281		0.55664	1	0.39693	1
0.58594	0.1478	0.63458	0.30852		0.58594	0.88557	0.4314	0.93684
0.61523	0.23444	0.73257	0.41852		0.61523	0.59619	0.51406	0.8137
0.64453	0.35489	0.80694	0.55554		0.64453	0.51917	0.69418	0.77704
0.67383	0.50329	0.72943	0.69325		0.67383	0.52902	0.67401	0.68046
0.70312	0.65979	0.60337	0.82388		0.70312	0.33321	0.45816	0.62603
0.73242	0.81107	0.50634	0.93301		0.73242	0.10475	0.46432	0.52821
0.76172	0.91849	0.43811	0.98438		0.76172	0.02446	0.61018	0.39251
0.79102	0.9929	0.37972	1		0.79102	0.00935	0.61103	0.3136
0.82031	1	0.30792	0.94333		0.82031	0.00249	0.40741	0.21482
0.84961	0.95731	0.2336	0.8392		0.84961	0	0.28991	0.20349
0.87891	0.87525	0.20785	0.69423		0.87891	0	0.43689	0.14709
0.9082	0.74686	0.2244	0.53849		0.9082	0.0019	0.56289	0.10316
0.9375	0.6022	0.22022	0.38964		0.9375	0.01275	0.44479	0.10038
0.9668	0.44945	0.22185	0.27478		0.9668	0.01696	0.20346	0.09214
0.99609	0.32072	0.32183	0.2048		0.99609	0.01206	0.02461	0.05009
1.02539	0.21616	0.57346	0.16816		1.02539	0.00838	0	0.042
1.05469	0.15136	0.91636	0.16764		1.05469	0.00501	0.06545	0.01925
1.08398	0.1121	1	0.19776		1.08398	0.00106	0.02057	0.025
1.11328	0.0938	0.70554	0.26261		1.11328	0.00038966	0.0384	0.00822
1.14258	0.0901	0.4353	0.35874		1.14258	0.0015	0.19874	0
1.17188	0.09487	0.31323	0.48169		1.17188	0.0052	0.40761	0.00437
1.20117	0.10466	0.25538	0.6158		1.20117	0.01225	0.50638	0.00495
1.23047	0.11356	0.2014	0.73402		1.23047	0.01074	0.40055	0.01023
1.25977	0.11974	0.14457	0.83926
1.28906	0.11551	0.13167	0.89709
1.31836	0.10837	0.1156	0.93956
1.34766	0.09769	0.09158	0.95293
1.37695	0.08715	0.08108	0.92621
1.40625	0.0787	0.10749	0.88423
1.43555	0.07172	0.11461	0.80313
1.46484	0.06559	0.07601	0.70719
1.49414	0.05833	0.03047	0.59513
1.52344	0.05027	0.02211	0.48118
1.55273	0.04011	0.01677	0.37241
1.58203	0.03053	0.01692	0.27896
1.61133	0.02242	0.01058	0.20532
1.64062	0.01553	0.0059	0.13944
1.66992	0.01167	0.00343	0.10092
1.69922	0.0088	0.00383	0.06578
1.72852	0.00705	0.00613	0.04078
1.75781	0.00611	0.00872	0.02508
1.78711	0.00522	0.01545	0.0124
1.81641	0.00447	0.03499	0.00622
1.8457	0.00348	0.03518	0.0021
1.875	0.0023	0.01288	0
1.9043	0.0012	0	5.57381e-05
1.93359	0.00031447	0.00125	0.00121
1.96289	0	0.00373	0.00416
1.99219	0.0002908	0.00208	0.00897
2.02148	0.0013	0.0043	0.01466
2.05078	0.00344	0.00907	0.02034
2.08008	0.00686	0.01486	0.02358
2.10938	0.01164	0.01164	0.02351
2.13867	0.01647	0.00154	0.0207
[truncated: 1 more columns]
